# Supplementary material for: catena-Poly[[dipyridine­mercury(II)]-μ-5-amino-2,4,6-triiodo­isophthalato]
Source: Acta Crystallogr Sect E Struct Rep Online. 2008 Sep 27;64(Pt 10):m1324. doi: 10.1107/S1600536808030468 (PMC2959462; doi:10.1107/S1600536808030468)
Supplement: Supplementary file 1 [file e-64-m1324-sup1.cif]

##############################################################################
###                                                                        ###
###        Electronic paper (Acta Crystallographica Section E)             ###
###                                                                        ###
##############################################################################
#                                                                            #
# This CIF contains the data in a paper accepted for publication in Acta     #
# Crystallographica Section E. It conforms to the requirements of Notes      #
# for Authors for Section E, and has been peer reviewed under the auspices   #
# of the IUCr Commission on Journals.                                        #
#                                                                            #
# Full details of the Crystallographic Information File format               #
# are given in the paper "The Crystallographic Information File (CIF):       #
# a New Standard Archive File for Crystallography" by S. R. Hall, F. H.      #
# Allen and I. D. Brown [Acta Cryst. (1991), A47, 655-685].                  #
#                                                                            #
# The current version of the core CIF dictionary is obtainable from          #
# ftp://ftp.iucr.org/pub/cif_core.dic. The current version number is 2.4.    #
#                                                                            #
# Software is freely available for graphical display of the structure(s) in  #
# this CIF.  For information consult the CIF home page http://www.iucr.org/  #
# cif/home.html                                                              #
#                                                                            #
# This file may be used for bona fide research purposes within the           #
# scientific community so long as proper attribution is given to the journal # 
# article from which it was obtained.                                        #
#                                                                            #
##############################################################################
                                             
data_I
_audit_creation_method     SHELXL-97
_chemical_name_systematic
;
<i>catena</i>-Poly[[dipyridinemercury(II)]-
\m-5-amino-2,4,6-triiodoisophthalato]
;
_chemical_name_common     ?
_chemical_formula_moiety     'C18 H12 Hg I3 N3 O4'
_chemical_formula_sum     'C18 H12 Hg I3 N3 O4'
_chemical_formula_iupac     '[Hg (C8 H2 I3 N O4) (C5 H5 N)2]'
_chemical_formula_weight     915.60
_chemical_melting_point     ?
_symmetry_cell_setting     Tetragonal
_symmetry_space_group_name_H-M     'P 41 21 2'
_symmetry_space_group_name_Hall     'P 4abw 2nw'
loop_
    _symmetry_equiv_pos_as_xyz
    'x, y, z'
    '-y+1/2, x+1/2, z+1/4'
    '-x, -y, z+1/2'
    'y+1/2, -x+1/2, z+3/4'
    'x+1/2, -y+1/2, -z+3/4'
    'y, x, -z'
    '-x+1/2, y+1/2, -z+1/4'
    '-y, -x, -z+1/2'
_cell_length_a     11.9338(3)
_cell_length_b     11.9338(3)
_cell_length_c     16.0532(10)
_cell_angle_alpha     90.00
_cell_angle_beta     90.00
_cell_angle_gamma     90.00
_cell_volume     2286.23(16)
_cell_formula_units_Z     4
_cell_measurement_reflns_used     2411
_cell_measurement_theta_min     2.11
_cell_measurement_theta_max     25.12
_cell_measurement_temperature     296(2)
_exptl_crystal_description     pyramid
_exptl_crystal_colour     colorless
_exptl_crystal_size_max     0.20
_exptl_crystal_size_mid     0.15
_exptl_crystal_size_min     0.15
_exptl_crystal_density_diffrn     2.660
_exptl_crystal_density_meas     ?
_exptl_crystal_density_method     'not measured'
_exptl_crystal_F_000     1648
_exptl_absorpt_coefficient_mu     10.811
_exptl_absorpt_correction_type     'multi-scan'
_exptl_absorpt_process_details     '(SADABS; Bruker, 2000)'
_exptl_absorpt_correction_T_min     0.16
_exptl_absorpt_correction_T_max     0.20
_exptl_special_details
;
;
_diffrn_ambient_temperature     296(2)
_diffrn_radiation_type     MoK\a
_diffrn_radiation_wavelength     0.71073
_diffrn_radiation_source     'fine-focus sealed tube'
_diffrn_radiation_monochromator     graphite
_diffrn_measurement_device_type     'Bruker SMART APEX CCD'
_diffrn_measurement_method     '\f and \w'
_diffrn_detector_area_resol_mean     ?
_diffrn_reflns_number     10399
_diffrn_reflns_av_R_equivalents     0.0452
_diffrn_reflns_av_sigmaI/netI     0.0571
_diffrn_reflns_theta_min     2.13
_diffrn_reflns_theta_max     25.99
_diffrn_reflns_theta_full     25.99
_diffrn_measured_fraction_theta_max     1.000
_diffrn_measured_fraction_theta_full     1.000
_diffrn_reflns_limit_h_min     -11
_diffrn_reflns_limit_h_max     14
_diffrn_reflns_limit_k_min     -14
_diffrn_reflns_limit_k_max     12
_diffrn_reflns_limit_l_min     -19
_diffrn_reflns_limit_l_max     13
_diffrn_standards_number     ?
_diffrn_standards_interval_count     ?
_diffrn_standards_interval_time     ?
_diffrn_standards_decay_%     ?
_refine_special_details
;
Refinement of <i>F</i>^2^ against ALL reflections. The weighted <i>R</i>-factor
<i>wR</i> and goodness of fit <i>S</i> are based on <i>F</i>^2^, conventional
<i>R</i>-factors <i>R</i> are based on <i>F</i>, with <i>F</i> set to zero for
negative <i>F</i>^2^. The threshold expression of <i>F</i>^2^ >
\s(<i>F</i>^2^) is used only for calculating <i>R</i>-factors(gt) <i>etc</i>.
and is not relevant to the choice of reflections for refinement.
<i>R</i>-factors based on <i>F</i>^2^ are statistically about twice as large
as those based on <i>F</i>, and <i>R</i>- factors based on ALL data will be
even larger.
;
_reflns_number_total     2251
_reflns_number_gt     1661
_reflns_threshold_expression     I>2\s(I)
_refine_ls_structure_factor_coef     Fsqd
_refine_ls_matrix_type     full
_refine_ls_R_factor_all     0.0602
_refine_ls_R_factor_gt     0.0349
_refine_ls_wR_factor_gt     0.0623
_refine_ls_wR_factor_ref     0.0670
_refine_ls_goodness_of_fit_ref     1.058
_refine_ls_restrained_S_all     1.083
_refine_ls_number_reflns     2251
_refine_ls_number_parameters     134
_refine_ls_number_restraints     57
_refine_ls_hydrogen_treatment     constr
_refine_ls_weighting_scheme     calc
_refine_ls_weighting_details
                 'calc w=1/[\s^2^(Fo^2^)+(0.0151P)^2^] where P=(Fo^2^+2Fc^2^)/3'
_atom_sites_solution_hydrogens     geom
_atom_sites_solution_primary     direct
_atom_sites_solution_secondary     difmap
_refine_ls_shift/su_max     0.001
_refine_ls_shift/su_mean     0.000
_refine_diff_density_max     0.632
_refine_diff_density_min     -0.534
_refine_ls_extinction_method     none
_refine_ls_extinction_coef     ?
_refine_ls_abs_structure_details     'Flack (1983)'
_refine_ls_abs_structure_Flack     0.010(9)
loop_
    _atom_type_symbol
    _atom_type_description
    _atom_type_scat_dispersion_real
    _atom_type_scat_dispersion_imag
    _atom_type_scat_source
    'C' 'C' 0.0033 0.0016
                         'International Tables Vol C Tables 4.2.6.8 and 6.1.1.4'
    'Hg' 'Hg' -2.3894 9.2266
                         'International Tables Vol C Tables 4.2.6.8 and 6.1.1.4'
    'I' 'I' -0.4742 1.8119
                         'International Tables Vol C Tables 4.2.6.8 and 6.1.1.4'
    'N' 'N' 0.0061 0.0033
                         'International Tables Vol C Tables 4.2.6.8 and 6.1.1.4'
    'O' 'O' 0.0106 0.0060
                         'International Tables Vol C Tables 4.2.6.8 and 6.1.1.4'
    'H' 'H' 0.0000 0.0000
                         'International Tables Vol C Tables 4.2.6.8 and 6.1.1.4'
_computing_data_collection     'APEX2 (Bruker, 2004)'
_computing_cell_refinement     'SAINT (Bruker, 2004)'
_computing_data_reduction     'SAINT (Bruker, 2004)'
_computing_structure_solution     'SHELXS97 (Sheldrick, 2008)'
_computing_structure_refinement     'SHELXL97 (Sheldrick, 2008)'
_computing_molecular_graphics     'SHELXTL (Sheldrick, 2008)'
_computing_publication_material     'SHELXTL (Sheldrick, 2008)'
loop_
    _atom_site_type_symbol
    _atom_site_label
    _atom_site_fract_x
    _atom_site_fract_y
    _atom_site_fract_z
    _atom_site_U_iso_or_equiv
    _atom_site_adp_type
    _atom_site_calc_flag
    _atom_site_refinement_flags
    _atom_site_occupancy
    _atom_site_disorder_assembly
    _atom_site_disorder_group
    C C1 0.6137(6) 0.3863(6) 0.7500 0.036(2) Uani d S 1 . .
    C C2 0.6218(7) 0.3118(6) 0.6838(5) 0.041(2) Uani d . 1 . .
    C C3 0.7046(7) 0.2319(7) 0.6843(5) 0.046(2) Uani d . 1 . .
    C C4 0.7809(7) 0.2191(7) 0.7500 0.049(3) Uani d S 1 . .
    C C5 0.5357(7) 0.3173(8) 0.6152(6) 0.051(2) Uani d U 1 . .
    C C6 0.4694(10) 0.1635(9) 0.4089(8) 0.097(2) Uani d U 1 . .
    H H6 0.5308 0.1844 0.4410 0.116 Uiso calc R 1 . .
    C C7 0.4795(12) 0.0725(11) 0.3565(8) 0.112(2) Uani d U 1 . .
    H H7 0.5451 0.0305 0.3549 0.134 Uiso calc R 1 . .
    C C8 0.3905(11) 0.0459(11) 0.3071(9) 0.118(2) Uani d U 1 . .
    H H8 0.3965 -0.0087 0.2660 0.142 Uiso calc R 1 . .
    C C9 0.2919(11) 0.1019(10) 0.3198(8) 0.111(2) Uani d U 1 . .
    H H9 0.2264 0.0787 0.2937 0.133 Uiso calc R 1 . .
    C C10 0.2919(10) 0.1900(10) 0.3703(8) 0.098(2) Uani d U 1 . .
    H H10 0.2266 0.2322 0.3738 0.118 Uiso calc R 1 . .
    Hg Hg1 0.37049(3) 0.37049(3) 0.5000 0.05760(17) Uani d SU 1 . .
    I I1 0.72004(6) 0.12434(7) 0.58073(4) 0.0764(2) Uani d . 1 . .
    I I3 0.48846(5) 0.51154(5) 0.7500 0.0606(2) Uani d S 1 . .
    N N1 0.8605(6) 0.1395(6) 0.7500 0.065(3) Uani d S 1 . .
    H H1A 0.9060 0.1340 0.7914 0.077 Uiso calc PR 0.50 . .
    H H1B 0.8660 0.0940 0.7086 0.077 Uiso calc PR 0.50 . .
    N N2 0.3772(8) 0.2212(7) 0.4151(5) 0.0831(19) Uani d U 1 . .
    O O1 0.4543(5) 0.2528(6) 0.6227(4) 0.0659(18) Uani d U 1 . .
    O O2 0.5496(5) 0.3874(6) 0.5577(4) 0.0669(18) Uani d . 1 . .
loop_
    _atom_site_aniso_label
    _atom_site_aniso_U_11
    _atom_site_aniso_U_22
    _atom_site_aniso_U_33
    _atom_site_aniso_U_12
    _atom_site_aniso_U_13
    _atom_site_aniso_U_23
    C1 0.033(4) 0.033(4) 0.041(6) 0.002(5) 0.006(4) 0.006(4)
    C2 0.041(5) 0.043(5) 0.039(5) 0.002(4) 0.011(5) 0.010(4)
    C3 0.045(5) 0.049(5) 0.043(5) 0.002(4) -0.002(4) 0.000(4)
    C4 0.042(4) 0.042(4) 0.062(8) 0.009(6) 0.004(5) 0.004(5)
    C5 0.039(5) 0.062(6) 0.051(6) 0.008(3) -0.003(4) -0.008(5)
    C6 0.091(5) 0.089(5) 0.111(5) 0.019(4) -0.038(4) -0.034(4)
    C7 0.104(5) 0.099(5) 0.132(6) 0.027(4) -0.041(4) -0.043(4)
    C8 0.113(5) 0.103(5) 0.138(6) 0.023(4) -0.046(5) -0.051(4)
    C9 0.103(5) 0.096(5) 0.133(6) 0.015(4) -0.052(5) -0.045(4)
    C10 0.092(5) 0.085(5) 0.117(5) 0.014(4) -0.046(4) -0.033(4)
    Hg1 0.0627(2) 0.0627(2) 0.0475(3) 0.0051(3) -0.0068(2) 0.0068(2)
    I1 0.0676(4) 0.0958(6) 0.0658(5) 0.0210(4) 0.0003(4) -0.0324(4)
    I3 0.0547(3) 0.0547(3) 0.0723(6) 0.0119(4) 0.0044(3) 0.0044(3)
    N1 0.070(4) 0.070(4) 0.053(6) 0.004(7) -0.004(4) -0.004(4)
    N2 0.081(4) 0.072(4) 0.097(4) 0.013(3) -0.040(4) -0.021(3)
    O1 0.050(4) 0.077(5) 0.071(4) -0.001(3) -0.017(3) 0.008(3)
    O2 0.068(4) 0.088(5) 0.044(4) 0.001(4) -0.006(3) 0.020(4)
_geom_special_details
;
All e.s.d.'s (except the e.s.d. in the dihedral angle between two l.s. planes)
are estimated using the full covariance matrix. The cell e.s.d.'s are taken
into account individually in the estimation of e.s.d.'s in distances, angles
and torsion angles; correlations between e.s.d.'s in cell parameters are only
used when they are defined by crystal symmetry. An approximate (isotropic)
treatment of cell e.s.d.'s is used for estimating e.s.d.'s involving l.s.
planes.
;
loop_
    _geom_bond_atom_site_label_1
    _geom_bond_atom_site_label_2
    _geom_bond_site_symmetry_2
    _geom_bond_distance
    _geom_bond_publ_flag
    C1 C2 8_666 1.389(9) ?
    C1 I3 . 2.113(9) ?
    C2 C3 . 1.373(10) ?
    C2 C5 . 1.508(12) ?
    C3 C4 . 1.402(10) ?
    C3 I1 . 2.108(8) ?
    C4 N1 . 1.344(14) ?
    C4 C3 8_666 1.402(10) ?
    C5 O2 . 1.257(10) ?
    C5 O1 . 1.245(10) ?
    C5 Hg1 . 2.777(9) ?
    C6 N2 . 1.302(12) ?
    C6 C7 . 1.379(15) ?
    C6 H6 . 0.9300 ?
    C7 C8 . 1.363(15) ?
    C7 H7 . 0.9300 ?
    C8 C9 . 1.368(15) ?
    C8 H8 . 0.9300 ?
    C9 C10 . 1.327(15) ?
    C9 H9 . 0.9300 ?
    C10 N2 . 1.302(12) ?
    C10 H10 . 0.9300 ?
    Hg1 N2 . 2.244(8) ?
    Hg1 N2 6_556 2.244(8) ?
    Hg1 O2 6_556 2.337(6) ?
    Hg1 O2 . 2.337(6) ?
    Hg1 O1 6_556 2.618(6) ?
    Hg1 O1 . 2.618(6) ?
    Hg1 C5 6_556 2.777(9) ?
    N1 H1A . 0.8600 ?
    N1 H1B . 0.8600 ?
loop_
    _geom_angle_atom_site_label_1
    _geom_angle_atom_site_label_2
    _geom_angle_atom_site_label_3
    _geom_angle_site_symmetry_1
    _geom_angle_site_symmetry_3
    _geom_angle
    _geom_angle_publ_flag
    C2 C1 C2 8_666 . 119.7(9) ?
    C2 C1 I3 8_666 . 120.2(5) ?
    C2 C1 I3 . . 120.2(5) ?
    C3 C2 C1 . . 119.4(8) ?
    C3 C2 C5 . . 121.6(8) ?
    C1 C2 C5 . . 118.9(7) ?
    C2 C3 C4 . . 123.1(8) ?
    C2 C3 I1 . . 118.8(6) ?
    C4 C3 I1 . . 118.1(6) ?
    N1 C4 C3 . 8_666 122.4(5) ?
    N1 C4 C3 . . 122.4(5) ?
    C3 C4 C3 8_666 . 115.2(10) ?
    O2 C5 O1 . . 125.8(8) ?
    O2 C5 C2 . . 118.4(8) ?
    O1 C5 C2 . . 115.8(8) ?
    O2 C5 Hg1 . . 56.8(4) ?
    O1 C5 Hg1 . . 69.6(5) ?
    C2 C5 Hg1 . . 168.6(6) ?
    N2 C6 C7 . . 122.5(12) ?
    N2 C6 H6 . . 118.7 ?
    C7 C6 H6 . . 118.7 ?
    C6 C7 C8 . . 118.0(13) ?
    C6 C7 H7 . . 121.0 ?
    C8 C7 H7 . . 121.0 ?
    C9 C8 C7 . . 118.0(12) ?
    C9 C8 H8 . . 121.0 ?
    C7 C8 H8 . . 121.0 ?
    C10 C9 C8 . . 118.5(12) ?
    C10 C9 H9 . . 120.7 ?
    C8 C9 H9 . . 120.7 ?
    N2 C10 C9 . . 124.4(12) ?
    N2 C10 H10 . . 117.8 ?
    C9 C10 H10 . . 117.8 ?
    N2 Hg1 N2 . 6_556 115.2(5) ?
    N2 Hg1 O2 . 6_556 118.8(3) ?
    N2 Hg1 O2 6_556 6_556 106.0(3) ?
    N2 Hg1 O2 . . 106.0(3) ?
    N2 Hg1 O2 6_556 . 118.8(3) ?
    O2 Hg1 O2 6_556 . 89.9(3) ?
    N2 Hg1 O1 . 6_556 82.3(2) ?
    N2 Hg1 O1 6_556 6_556 91.0(3) ?
    O2 Hg1 O1 6_556 6_556 53.1(2) ?
    O2 Hg1 O1 . 6_556 139.1(2) ?
    N2 Hg1 O1 . . 91.0(3) ?
    N2 Hg1 O1 6_556 . 82.3(2) ?
    O2 Hg1 O1 6_556 . 139.1(2) ?
    O2 Hg1 O1 . . 53.1(2) ?
    O1 Hg1 O1 6_556 . 167.5(3) ?
    N2 Hg1 C5 . . 101.4(3) ?
    N2 Hg1 C5 6_556 . 99.6(3) ?
    O2 Hg1 C5 6_556 . 114.3(3) ?
    O2 Hg1 C5 . . 26.7(2) ?
    O1 Hg1 C5 6_556 . 165.8(3) ?
    O1 Hg1 C5 . . 26.5(2) ?
    N2 Hg1 C5 . 6_556 99.6(3) ?
    N2 Hg1 C5 6_556 6_556 101.4(3) ?
    O2 Hg1 C5 6_556 6_556 26.7(2) ?
    O2 Hg1 C5 . 6_556 114.3(3) ?
    O1 Hg1 C5 6_556 6_556 26.5(2) ?
    O1 Hg1 C5 . 6_556 165.8(3) ?
    C5 Hg1 C5 . 6_556 140.2(4) ?
    C4 N1 H1A . . 120.0 ?
    C4 N1 H1B . . 120.0 ?
    H1A N1 H1B . . 120.0 ?
    C6 N2 C10 . . 117.8(10) ?
    C6 N2 Hg1 . . 119.8(7) ?
    C10 N2 Hg1 . . 122.4(7) ?
    C5 O1 Hg1 . . 83.9(5) ?
    C5 O2 Hg1 . . 96.5(5) ?
data_global
_journal_date_recd_electronic     2008-08-20
_journal_date_accepted     2008-09-22
_journal_name_full     'Acta Crystallographica, Section E'
_journal_year     2008
_journal_volume     64
_journal_issue     10
_journal_page_first     m1324
_journal_page_last     m1324
_journal_paper_category     QM
_journal_coeditor_code     FJ2148
_publ_contact_author_name     'Professor  Y. Zhang'
_publ_contact_author_address
;
Department of Chemistry
Huaiyin Teachers College
Huai'an 223300, Jiangsu
People's Republic of China
;
_publ_contact_author_email     'yuzhang@hytc.edu.cn'
_publ_contact_author_fax     '+86 517 8352 5318'
_publ_contact_author_phone     '+86 517 8352 5318'
_publ_section_title
;
<i>catena</i>-Poly[[dipyridinemercury(II)]-
\m-5-amino-2,4,6-triiodoisophthalato]
;
loop_
    _publ_author_name
    _publ_author_address
    'Yu, Zhang'
;
Department of Chemistry
Huaiyin Teachers College
Huai'an 223300, Jiangsu
People's Republic of China
and
Key Laboratory for Soft Chemistry and
Functional Materials of the Ministry of Education,
Nanjing University of Science and Technology,
200 Xiaolingwei, Nanjing 210094, Jiangsu
People's Republic of China
;
    'Zhao, Jianying'
;
Department of Chemistry
Huaiyin Teachers College
Huai'an 223300, Jiangsu
People's Republic of China
;
    'Tang, Guodong'
;
Department of Chemistry
Huaiyin Teachers College
Huai'an 223300, Jiangsu
People's Republic of China
;
    'Jiang, Zhengjing'
;
Department of Chemistry
Huaiyin Teachers College
Huai'an 223300, Jiangsu
People's Republic of China
;
