# Supplementary material for: catena-Poly[[dipyridine­mercury(II)]-μ-5-amino-2,4,6-triiodo­isophthalato]
Source: Acta Crystallogr Sect E Struct Rep Online. 2008 Sep 27;64(Pt 10):m1324. doi: 10.1107/S1600536808030468 (PMC2959462; doi:10.1107/S1600536808030468)
Supplement: Supplementary file 2 [file e-64-m1324-Isup2.hkl]

# 
# h,k,l, Fc-squared, Fo-squared, sigma(Fo-squared) and status flag 
# 
data_I
_shelx_title ' 1                     in  P41212' 
_shelx_refln_list_code          4 
_shelx_F_calc_maximum      374.91 
_exptl_crystal_F_000      1647.70 
_reflns_d_resolution_high  0.8109 
 
loop_ 
 _symmetry_equiv_pos_as_xyz 
 'x, y, z' 
 '-y+1/2, x+1/2, z+1/4' 
 '-x, -y, z+1/2' 
 'y+1/2, -x+1/2, z+3/4' 
 'x+1/2, -y+1/2, -z+3/4' 
 'y, x, -z' 
 '-x+1/2, y+1/2, -z+1/4' 
 '-y, -x, -z+1/2' 
 
_cell_length_a    11.9338 
_cell_length_b    11.9338 
_cell_length_c    16.0532 
_cell_angle_alpha  90.000 
_cell_angle_beta   90.000 
_cell_angle_gamma  90.000 
 
_shelx_F_squared_multiplier     1.000 
 
loop_ 
 _refln_index_h 
 _refln_index_k 
 _refln_index_l 
 _refln_F_squared_calc 
 _refln_F_squared_meas 
 _refln_F_squared_sigma 
 _refln_observed_status 
   1   1   0    68204.63    72070.80   2519.48 o 
   0   2   0     2153.48     2376.42    137.63 o 
   1   2   0    93503.45    94763.60   2708.37 o 
   2   2   0    36087.22    37573.33   1349.88 o 
   1   3   0     7281.43     8286.67    257.94 o 
   2   3   0     4844.77     5681.89    166.95 o 
   3   3   0    30763.27    31135.76   1082.95 o 
   0   4   0    11306.48    11463.95    505.80 o 
   1   4   0     2344.77     2372.48     99.28 o 
   2   4   0    61715.91    60005.74   1640.14 o 
   3   4   0     1059.36     1115.17     80.70 o 
   4   4   0    19122.87    18067.51    657.37 o 
   1   5   0     2158.83     2386.44    107.17 o 
   2   5   0     5566.78     5777.26    197.51 o 
   3   5   0    57039.78    57516.87   1557.28 o 
   4   5   0       93.12       62.67     48.14 o 
   5   5   0    69378.54    68185.98   2618.74 o 
   0   6   0     4327.04     4410.43    225.76 o 
   1   6   0    84638.20    83225.17   1860.45 o 
   2   6   0    10307.25    10611.01    286.38 o 
   3   6   0    14012.58    13026.06    390.37 o 
   4   6   0     8351.19     8380.50    263.71 o 
   5   6   0    13269.07    13788.75    444.54 o 
   6   6   0     3403.77     3320.65    260.45 o 
   1   7   0    58344.92    55014.03   1186.60 o 
   2   7   0     8946.26     8776.12    255.67 o 
   3   7   0     3594.98     3461.96    147.48 o 
   4   7   0      972.72     1008.96    100.01 o 
   5   7   0     3939.80     4020.48    194.13 o 
   6   7   0    11507.16    11654.25    407.90 o 
   7   7   0    25777.66    25953.80   1119.50 o 
   0   8   0    68207.70    66552.24   2268.56 o 
   1   8   0     5581.21     5561.91    210.58 o 
   2   8   0       33.09       56.87     55.91 o 
   3   8   0     2901.86     3025.37    164.84 o 
   4   8   0      434.08      386.86     90.58 o 
   5   8   0     2940.02     2820.49    170.69 o 
   6   8   0     2853.08     2597.36    179.74 o 
   7   8   0     3277.26     2917.12    198.35 o 
   8   8   0     6304.03     7918.87    549.86 o 
   1   9   0     1720.98     1671.43    124.16 o 
   2   9   0     4797.43     4859.34    218.80 o 
   3   9   0     6734.63     6988.12    297.07 o 
   4   9   0       38.31       77.51     84.82 o 
   5   9   0      341.80      419.27     99.89 o 
   6   9   0     7761.99     7453.93    316.43 o 
   7   9   0     2547.98     2505.52    222.39 o 
   8   9   0     1447.92     1594.68    195.48 o 
   9   9   0       26.57        0.00    460.72 o 
   0  10   0     1408.39     1359.77    172.66 o 
   1  10   0     4038.04     3958.38    191.59 o 
   2  10   0     2229.23     2019.70    152.62 o 
   3  10   0      198.94      156.26     87.41 o 
   4  10   0     1568.79     1689.73    159.45 o 
   5  10   0       75.66        0.00    111.07 o 
   6  10   0      178.16      272.81    137.84 o 
   7  10   0      513.87      721.77    162.13 o 
   8  10   0       46.33      179.59    132.47 o 
   9  10   0      180.53      135.24    145.66 o 
  10  10   0      978.57      800.88    437.63 o 
   1  11   0      302.99      259.10    123.79 o 
   2  11   0      531.80      442.13    132.79 o 
   3  11   0     2231.76     1851.49    197.39 o 
   4  11   0       89.18      303.65    169.50 o 
   5  11   0     1358.64     1310.62    198.83 o 
   6  11   0     2769.75     2911.31    260.63 o 
   7  11   0       65.37        0.00    138.83 o 
   8  11   0       53.40        0.00    156.74 o 
   9  11   0      144.42       27.54    157.93 o 
   0  12   0     6600.70     6599.47    606.10 o 
   1  12   0       87.92       54.49    124.38 o 
   2  12   0     2603.22     2546.14    344.63 o 
   3  12   0       23.72       13.34    128.16 o 
   4  12   0     4450.36     4510.67    317.90 o 
   5  12   0       96.47      332.95    146.15 o 
   6  12   0      501.99      422.37    219.22 o 
   7  12   0       15.19       32.83    147.76 o 
   8  12   0      757.98      865.24    342.72 o 
   1  13   0       88.39        0.00    136.91 o 
   2  13   0     2878.45     3567.81    284.87 o 
   3  13   0     1181.24     1237.54    194.36 o 
   4  13   0       22.99        0.00    163.55 o 
   5  13   0     1151.70     1196.29    193.77 o 
   6  13   0     1223.95     1178.44    248.12 o 
   0  14   0      925.07     1058.56    284.20 o 
   1  14   0      812.25      554.48    182.88 o 
   2  14   0       77.81        0.00    151.66 o 
   3  14   0      211.81      143.93    192.89 o 
   4  14   0       85.89        0.00    165.72 o 
   0   1   1      424.03      520.40     26.71 o 
   1   1   1    71785.34    73441.91   1858.81 o 
  -1   2   1    12597.05    12789.17    358.67 o 
   0   2   1    11262.00    12184.70    312.55 o 
   1   2   1    13514.87    14240.57    412.15 o 
   2   2   1    41275.46    45445.68   1235.50 o 
  -2   3   1     6746.81     6863.01    161.81 o 
  -1   3   1    20900.98    21808.72    628.60 o 
   0   3   1   109125.45   108143.34   3136.04 o 
   1   3   1    25663.25    26991.14    724.42 o 
   2   3   1     5061.25     5276.33    169.73 o 
   3   3   1    36265.43    36140.26    923.17 o 
  -3   4   1    17860.04    17336.12    488.00 o 
  -2   4   1    56006.13    55541.19   1355.66 o 
  -1   4   1    10608.48    10352.84    286.39 o 
   0   4   1      779.45     1007.56     60.64 o 
   1   4   1     7191.26     7543.62    251.15 o 
   2   4   1    58584.09    58445.41   1557.30 o 
   3   4   1    22605.27    21551.61    524.69 o 
   4   4   1      621.01      696.78     75.90 o 
  -4   5   1    30850.90    29555.92    772.14 o 
  -3   5   1     6227.14     6079.59    186.13 o 
  -2   5   1    22328.79    22402.64    573.53 o 
  -1   5   1    14545.33    14926.37    410.51 o 
   0   5   1    28546.57    28453.36    632.63 o 
   1   5   1    16530.73    16385.26    412.99 o 
   2   5   1    23657.58    22531.76    655.90 o 
   3   5   1     4635.46     4655.75    187.61 o 
   4   5   1    34004.43    32153.44    820.71 o 
   5   5   1      215.75      246.98     73.62 o 
  -5   6   1     3227.63     3667.24    186.26 o 
  -4   6   1    17850.72    17265.83    478.80 o 
  -3   6   1     2565.30     2526.85    121.09 o 
  -2   6   1    12274.52    11562.29    305.92 o 
  -1   6   1      705.67      705.05     59.23 o 
   0   6   1    10754.41    10824.70    276.05 o 
   1   6   1      111.71       80.27     44.42 o 
   2   6   1    11143.21    11128.67    342.83 o 
   3   6   1     2388.32     2264.48    128.48 o 
   4   6   1    19271.86    18240.21    511.33 o 
   5   6   1     3627.94     3948.45    189.41 o 
   6   6   1     6359.51     6003.00    253.08 o 
  -6   7   1     1400.39     1573.95    145.98 o 
  -5   7   1     1317.38     1228.52    120.43 o 
  -4   7   1     4490.08     3922.47    189.91 o 
  -3   7   1     2777.58     2354.94    114.95 o 
  -2   7   1    17120.23    16461.39    386.80 o 
  -1   7   1    12976.70    12763.28    279.74 o 
   0   7   1       76.84      126.13     49.23 o 
   1   7   1    10423.42    10380.74    314.07 o 
   2   7   1    15968.32    15437.37    435.19 o 
   3   7   1     4494.23     4210.24    192.08 o 
   4   7   1     4487.73     4953.48    207.77 o 
   5   7   1     2446.56     2107.27    146.81 o 
   6   7   1     2239.76     2117.93    155.44 o 
   7   7   1      504.16      404.88    107.22 o 
  -7   8   1       44.30       70.79     95.88 o 
  -6   8   1     6014.62     6584.75    293.65 o 
  -5   8   1     4787.31     4498.09    227.01 o 
  -4   8   1     3598.16     3371.24    178.46 o 
  -3   8   1    16064.43    15891.80    454.43 o 
  -2   8   1     5996.35     6241.08    192.89 o 
  -1   8   1      146.89       60.47     60.64 o 
   0   8   1       18.63       36.35     56.08 o 
   1   8   1      579.17      500.63     79.76 o 
   2   8   1     4259.85     4329.28    195.67 o 
   3   8   1    13878.71    13500.59    444.56 o 
   4   8   1     3668.93     3644.82    186.49 o 
   5   8   1     6503.86     6788.90    252.32 o 
   6   8   1     6366.13     7237.28    298.66 o 
   7   8   1      216.80      247.95    107.20 o 
   8   8   1      363.21      460.79    130.12 o 
  -8   9   1     3264.03     3131.62    254.85 o 
  -7   9   1     1628.38     1521.26    188.55 o 
  -6   9   1      421.57      324.83    107.54 o 
  -5   9   1     4892.98     4875.52    228.01 o 
  -4   9   1      450.81      378.41    109.24 o 
  -3   9   1     8095.90     7331.37    313.53 o 
  -2   9   1     1628.11     1599.36    115.93 o 
  -1   9   1     4039.05     3843.55    176.74 o 
   0   9   1    11154.49    10811.77    340.13 o 
   1   9   1     2983.82     2762.67    157.87 o 
   2   9   1     1145.24     1243.56    121.74 o 
   3   9   1     8341.76     8378.51    474.46 o 
   4   9   1      761.66      390.69    123.30 o 
   5   9   1     4258.93     4545.17    237.96 o 
   6   9   1      643.07      653.41    133.43 o 
   7   9   1     2535.39     2571.96    218.02 o 
   8   9   1     3333.65     3493.99    264.00 o 
   9   9   1      123.73      222.49    130.20 o 
  -9  10   1      892.50     1022.76    186.86 o 
  -8  10   1       57.17       91.99    137.88 o 
  -7  10   1     4540.07     4938.44    310.94 o 
  -6  10   1       80.07       98.69    119.33 o 
  -5  10   1     1623.31     1743.21    185.38 o 
  -4  10   1     7146.30     7437.42    316.37 o 
  -3  10   1      582.79      696.53    109.63 o 
  -2  10   1     1393.67     1313.35    130.09 o 
  -1  10   1     8318.31     8313.58    310.33 o 
   0  10   1      156.95      287.34     83.37 o 
   1  10   1     8548.54     8357.69    468.69 o 
   2  10   1     1306.92     1159.54    128.98 o 
   3  10   1      577.89      755.18    113.64 o 
   4  10   1     6537.89     6578.50    311.23 o 
   5  10   1     1525.64     1977.66    215.07 o 
   6  10   1       24.94        0.00    153.60 o 
   7  10   1     4519.15     4597.83    339.20 o 
   8  10   1      190.80      232.64    135.38 o 
   9  10   1     1038.01     1235.56    200.38 o 
  10  10   1      643.51      538.49    172.02 o 
  -9  11   1     1216.52     1492.67    218.83 o 
  -8  11   1      320.94      420.38    161.87 o 
  -7  11   1      315.95      348.09    167.58 o 
  -6  11   1     1478.77     1685.21    212.99 o 
  -5  11   1     1766.45     2093.22    220.45 o 
  -4  11   1      500.94      210.34    130.06 o 
  -3  11   1     3562.86     3281.06    253.46 o 
  -2  11   1     1210.07     1222.11    157.31 o 
  -1  11   1     4242.54     3976.78    263.78 o 
   0  11   1      406.54      562.61    124.09 o 
   1  11   1     4823.37     5067.72    524.19 o 
   2  11   1     1616.83     1711.74    176.08 o 
   3  11   1     3971.26     3858.96    290.71 o 
   4  11   1      320.50      565.84    149.33 o 
   5  11   1     1472.46     1633.40    213.96 o 
   6  11   1     1081.06     1157.89    200.80 o 
   7  11   1      188.30      139.58    151.79 o 
   8  11   1      456.59      253.79    167.59 o 
   9  11   1     1274.11      908.08    208.74 o 
  -8  12   1      460.65      230.75    167.40 o 
  -7  12   1      451.72      140.84    157.17 o 
  -6  12   1      695.93      738.84    179.77 o 
  -5  12   1     2385.58     2543.15    342.30 o 
  -4  12   1      161.11      101.89    133.05 o 
  -3  12   1     2904.72     2651.87    239.89 o 
  -2  12   1      841.39     1011.12    170.40 o 
  -1  12   1       96.07       68.03    128.49 o 
   0  12   1      112.87       68.70    130.74 o 
   1  12   1      133.46       29.50    126.85 o 
   2  12   1     1193.47     1526.57    190.16 o 
   3  12   1     3320.41     3157.62    260.42 o 
   4  12   1      149.81      297.60    145.69 o 
   5  12   1     2204.03     2480.07    447.56 o 
   6  12   1      451.72      413.09    165.95 o 
   7  12   1      398.92      631.47    182.33 o 
   8  12   1      404.00        3.44    162.72 o 
  -6  13   1      196.31      196.93    150.89 o 
  -5  13   1       67.59      201.86    139.30 o 
  -4  13   1      621.13      504.45    153.89 o 
  -3  13   1       62.58        0.00    135.59 o 
  -2  13   1      447.14      380.56    146.12 o 
  -1  13   1     1293.34     1139.12    398.73 o 
   0  13   1       67.66      143.58    140.23 o 
   1  13   1     1202.72     1064.84    178.36 o 
   2  13   1      600.85      544.87    156.47 o 
   3  13   1       64.59      182.71    138.50 o 
   4  13   1      794.90      820.19    182.55 o 
   5  13   1      123.97        0.00    171.85 o 
   6  13   1      141.32      312.75    173.12 o 
  -4  14   1      143.93      168.71    156.07 o 
  -3  14   1      360.14      360.37    158.54 o 
  -2  14   1      412.20      400.93    163.53 o 
  -1  14   1      203.60      265.24    151.90 o 
   0  14   1     1199.92     1555.73    271.98 o 
   1  14   1       94.39        0.00    183.75 o 
   2  14   1      312.76       68.39    161.75 o 
   3  14   1      464.96      273.81    315.02 o 
   4  14   1      162.05      124.15    138.51 o 
   0   1   2      384.34      402.04     31.81 o 
   1   1   2     7542.84     8014.98    237.12 o 
  -1   2   2    92804.39    96174.19   2459.61 o 
   0   2   2     4630.49     3991.36    129.26 o 
   1   2   2    94915.41    98542.82   2333.49 o 
   2   2   2   140557.23   143418.98   3581.11 o 
  -2   3   2    43323.83    46084.79   1023.72 o 
  -1   3   2    13979.86    14405.53    573.61 o 
   0   3   2    98388.84   100436.73   2543.03 o 
   1   3   2    19405.37    19303.04    423.81 o 
   2   3   2    43558.13    46033.41    960.20 o 
   3   3   2    32208.70    32554.20    817.98 o 
  -3   4   2     6900.86     7231.62    211.39 o 
  -2   4   2    20918.55    21577.20    528.38 o 
  -1   4   2   136202.66   134950.58   3107.73 o 
   0   4   2    39003.26    41022.39    878.12 o 
   1   4   2   131164.05   130979.99   3153.11 o 
   2   4   2    21879.28    22368.48    581.34 o 
   3   4   2     6910.27     6646.50    222.58 o 
   4   4   2      105.46      100.72     55.01 o 
  -4   5   2      224.33      225.33     81.67 o 
  -3   5   2    36388.93    36238.86    794.31 o 
  -2   5   2    23487.14    22951.19    496.55 o 
  -1   5   2    18732.64    18129.70    420.04 o 
   0   5   2    28341.66    28679.88    692.04 o 
   1   5   2    22382.05    21879.74    546.13 o 
   2   5   2    23654.33    23283.05    618.01 o 
   3   5   2    33534.96    33172.04    914.40 o 
   4   5   2      527.10      518.64     77.76 o 
   5   5   2    26374.32    25706.22    749.17 o 
  -5   6   2    13443.67    12944.08    420.12 o 
  -4   6   2     4749.70     4568.06    165.05 o 
  -3   6   2    36657.11    35641.63    798.17 o 
  -2   6   2    24152.50    23919.21    539.14 o 
  -1   6   2     4407.42     3916.04    131.27 o 
   0   6   2      879.38      993.91     64.56 o 
   1   6   2     4688.75     4662.67    153.99 o 
   2   6   2    23743.94    23451.67    643.94 o 
   3   6   2    38565.94    37297.05    958.68 o 
   4   6   2     5131.32     5006.83    197.74 o 
   5   6   2    12770.47    12249.16    415.99 o 
   6   6   2     5158.03     5049.69    227.03 o 
  -6   7   2      894.11      904.04    119.04 o 
  -5   7   2     4001.67     4132.75    192.38 o 
  -4   7   2    29993.46    29425.11    720.14 o 
  -3   7   2     6802.43     6922.88    223.06 o 
  -2   7   2     4139.59     3760.84    144.85 o 
  -1   7   2     6720.52     6582.73    184.46 o 
   0   7   2     1705.42     1702.57     82.38 o 
   1   7   2     5109.71     5424.81    194.10 o 
   2   7   2     4228.14     4156.84    159.83 o 
   3   7   2     8138.61     8376.94    270.64 o 
   4   7   2    27422.13    27016.16    772.77 o 
   5   7   2     3764.84     3733.41    200.48 o 
   6   7   2      717.61      713.70    111.14 o 
   7   7   2     2113.69     2021.29    162.06 o 
  -7   8   2     1026.37     1138.66    137.99 o 
  -6   8   2     1184.67     1177.23    136.12 o 
  -5   8   2     9310.83     9572.75    339.87 o 
  -4   8   2     2391.40     2428.04    152.96 o 
  -3   8   2    21997.77    21303.84    531.44 o 
  -2   8   2     1599.42     1897.43    106.88 o 
  -1   8   2     3174.17     3246.01    134.33 o 
   0   8   2     5292.54     4693.93    163.22 o 
   1   8   2     5539.28     5399.24    188.45 o 
   2   8   2     2138.05     2267.04    145.64 o 
   3   8   2    21467.42    21126.92    658.99 o 
   4   8   2     2564.95     2623.65    160.66 o 
   5   8   2     9763.14     9717.08    341.97 o 
   6   8   2      954.48      892.00    129.49 o 
   7   8   2      331.66      220.85    109.38 o 
   8   8   2      223.25       96.36    114.99 o 
  -8   9   2      314.66      216.29    134.17 o 
  -7   9   2     1515.44     1894.52    196.26 o 
  -6   9   2      719.88      824.37    127.04 o 
  -5   9   2     7433.32     7159.18    280.41 o 
  -4   9   2    10655.25    10952.88    379.32 o 
  -3   9   2     5779.89     6006.67    249.63 o 
  -2   9   2     2293.05     2387.88    134.78 o 
  -1   9   2     3974.33     3898.26    166.55 o 
   0   9   2      130.30      224.27     73.01 o 
   1   9   2     3247.37     3352.19    182.45 o 
   2   9   2     2430.35     2497.67    157.77 o 
   3   9   2     6153.85     6560.53    383.01 o 
   4   9   2    11044.11    11459.39    416.44 o 
   5   9   2     5853.19     6013.73    292.95 o 
   6   9   2      751.83      741.14    140.43 o 
   7   9   2     2128.14     2365.06    219.56 o 
   8   9   2      221.02      165.27    137.76 o 
   9   9   2     1169.20     1156.00    185.63 o 
  -9  10   2      511.93      495.76    162.26 o 
  -8  10   2       59.51        3.91    129.30 o 
  -7  10   2     1806.47     1715.93    294.93 o 
  -6  10   2     2597.09     2982.45    321.65 o 
  -5  10   2      207.57      316.93    108.88 o 
  -4  10   2      283.59      218.79     96.53 o 
  -3  10   2      203.99      294.32     90.00 o 
  -2  10   2    12098.61    11598.44    400.64 o 
  -1  10   2     8755.58     9170.36    301.40 o 
   0  10   2       22.34        0.00     76.76 o 
   1  10   2     9447.73     9836.59    346.77 o 
   2  10   2    12253.08    12046.02    420.67 o 
   3  10   2      178.78       69.23     89.68 o 
   4  10   2      294.10      378.76    108.83 o 
   5  10   2      231.67      319.83    139.47 o 
   6  10   2     2863.26     3127.71    281.10 o 
   7  10   2     1748.01     1905.26    272.42 o 
   8  10   2       86.97        0.00    147.99 o 
   9  10   2      485.33      449.48    185.75 o 
  10  10   2     2052.00     2381.97    251.18 o 
  -9  11   2      331.33      304.10    158.86 o 
  -8  11   2     2442.01     3026.22    255.32 o 
  -7  11   2      519.75      541.46    174.99 o 
  -6  11   2     1178.72      963.80    191.64 o 
  -5  11   2      641.96      419.76    247.80 o 
  -4  11   2     2357.52     2618.47    219.30 o 
  -3  11   2      429.19      509.66    127.69 o 
  -2  11   2     1518.80     1422.40    161.13 o 
  -1  11   2      336.60      392.69    109.65 o 
   0  11   2    11850.88    12462.89    482.79 o 
   1  11   2      383.48      549.83    127.49 o 
   2  11   2     1474.93     1462.09    171.74 o 
   3  11   2      356.95      365.77    137.89 o 
   4  11   2     2352.05     2107.20    224.89 o 
   5  11   2      886.29     1164.34    189.16 o 
   6  11   2     1174.28      994.52    204.78 o 
   7  11   2      399.14      247.66    168.02 o 
   8  11   2     2711.74     2345.07    429.48 o 
   9  11   2      324.80      373.02    241.32 o 
  -8  12   2       24.30      207.78    171.37 o 
  -7  12   2      670.38      502.45    173.01 o 
  -6  12   2      372.13      373.94    219.86 o 
  -5  12   2      181.92      261.87    148.03 o 
  -4  12   2      468.27      341.32    134.77 o 
  -3  12   2      277.20      265.43    124.53 o 
  -2  12   2      459.63      799.65    147.31 o 
  -1  12   2     2790.05     2657.80    377.86 o 
   0  12   2      113.80      101.03    123.67 o 
   1  12   2     2604.86     2497.51    229.98 o 
   2  12   2      524.37      720.56    154.68 o 
   3  12   2      620.67      615.94    161.46 o 
   4  12   2      513.10      440.84    161.62 o 
   5  12   2       65.44       22.69    144.69 o 
   6  12   2      389.96      392.36    166.50 o 
   7  12   2      799.30     1108.07    211.11 o 
   8  12   2       35.56       54.00    164.67 o 
  -6  13   2       61.43       63.56    132.56 o 
  -5  13   2      683.81      582.58    152.05 o 
  -4  13   2       40.45      121.69    112.78 o 
  -3  13   2      460.71      412.97    139.17 o 
  -2  13   2      769.02      407.22    170.71 o 
  -1  13   2      379.15      292.85    147.80 o 
   0  13   2      261.76      313.27    149.32 o 
   1  13   2      530.84      527.74    344.91 o 
   2  13   2      750.21      931.07    168.33 o 
   3  13   2      259.95      116.22    136.41 o 
   4  13   2       29.47        0.00    131.84 o 
   5  13   2      612.41      403.07    172.09 o 
   6  13   2       67.70      180.85    166.72 o 
  -4  14   2      162.70      258.31    135.35 o 
  -3  14   2      419.91      311.29    178.39 o 
  -2  14   2      747.17      684.65    165.35 o 
  -1  14   2       39.79       13.07    187.48 o 
   0  14   2      176.58      177.01    168.33 o 
   1  14   2       45.35        0.00    149.45 o 
   2  14   2      635.42      751.43    173.91 o 
   3  14   2      463.46      461.80    156.73 o 
   4  14   2      155.81       66.42    149.11 o 
   0   1   3    64257.50    69326.84   1976.80 o 
   1   1   3    35978.70    36264.66    968.69 o 
  -1   2   3    24672.13    25087.02    822.64 o 
   0   2   3    36706.02    36390.73   1070.46 o 
   1   2   3    26379.05    25572.12    707.80 o 
   2   2   3    48847.46    52024.39   1103.93 o 
  -2   3   3     3368.27     3176.46    124.96 o 
  -1   3   3    33191.82    33041.74    782.95 o 
   0   3   3    24214.75    25713.57    538.50 o 
   1   3   3    27238.07    27210.37    643.39 o 
   2   3   3     7302.60     6455.91    240.77 o 
   3   3   3      856.65      907.93     61.96 o 
  -3   4   3      522.67      433.34     69.34 o 
  -2   4   3     4311.38     4451.18    129.52 o 
  -1   4   3    21957.57    21469.66    484.82 o 
   0   4   3     3898.72     3700.01    112.46 o 
   1   4   3    17690.81    17654.01    430.41 o 
   2   4   3     3541.73     3683.26    149.83 o 
   3   4   3      203.68      287.80     46.60 o 
   4   4   3     6808.21     7021.99    232.02 o 
  -4   5   3       75.77      106.17     51.82 o 
  -3   5   3     3597.90     3277.31    130.35 o 
  -2   5   3    21422.35    21893.51    450.13 o 
  -1   5   3    36470.98    35388.12    821.39 o 
   0   5   3    12376.25    12249.24    310.50 o 
   1   5   3    38958.43    37287.62    950.86 o 
   2   5   3    17499.36    17920.92    597.17 o 
   3   5   3     1753.75     1489.37    175.38 o 
   4   5   3      656.53      913.22     91.72 o 
   5   5   3     1211.40     1106.06    106.80 o 
  -5   6   3    24698.60    23676.30    684.25 o 
  -4   6   3    11659.40    12116.92    304.31 o 
  -3   6   3     8811.02     8351.79    212.09 o 
  -2   6   3     1044.49     1088.27     61.58 o 
  -1   6   3     5927.95     5336.82    152.81 o 
   0   6   3    99036.74    97504.20   2031.07 o 
   1   6   3     5262.50     4842.85    171.18 o 
   2   6   3      835.18      892.12     84.84 o 
   3   6   3     8393.87     7854.35    270.82 o 
   4   6   3    11417.84    11622.86    371.75 o 
   5   6   3    22013.71    21823.53    680.17 o 
   6   6   3      956.02     1079.02    119.67 o 
  -6   7   3     7996.22     8125.72    311.32 o 
  -5   7   3     4966.27     4516.30    211.35 o 
  -4   7   3     4120.97     4088.83    163.31 o 
  -3   7   3      600.04      611.01     66.00 o 
  -2   7   3    20073.47    20569.56    511.14 o 
  -1   7   3    26305.43    26225.08    591.50 o 
   0   7   3     7312.33     7370.48    208.84 o 
   1   7   3    25937.24    26212.70    596.07 o 
   2   7   3    22565.45    22011.58    562.59 o 
   3   7   3      608.50      536.85     86.56 o 
   4   7   3     3430.87     3513.55    179.41 o 
   5   7   3     5374.00     5589.46    238.86 o 
   6   7   3     7032.21     7318.07    310.85 o 
   7   7   3    13512.40    13100.72    457.21 o 
  -7   8   3     2216.98     2231.70    168.29 o 
  -6   8   3    10352.91    10875.69    388.96 o 
  -5   8   3      525.46      344.82     93.60 o 
  -4   8   3     7728.12     7551.60    275.14 o 
  -3   8   3      614.69      776.62    158.92 o 
  -2   8   3     3656.06     3465.80    142.11 o 
  -1   8   3    11935.50    11469.24    307.65 o 
   0   8   3      591.43      757.31     94.48 o 
   1   8   3    13607.64    12515.25    339.04 o 
   2   8   3     4680.16     4270.65    191.14 o 
   3   8   3      298.95      595.81    101.72 o 
   4   8   3     7380.06     7910.76    313.06 o 
   5   8   3      574.73      606.70    114.79 o 
   6   8   3     9459.07     9868.24    385.82 o 
   7   8   3     1762.06     1352.34    196.33 o 
   8   8   3      810.47      789.70    152.98 o 
  -8   9   3     2848.25     2646.20    240.08 o 
  -7   9   3      993.58     1133.20    160.24 o 
  -6   9   3     1218.45     1025.13    143.88 o 
  -5   9   3     2421.91     2474.54    198.94 o 
  -4   9   3      629.66      703.38    101.59 o 
  -3   9   3     4423.10     4654.06    193.83 o 
  -2   9   3      729.80      781.83     79.95 o 
  -1   9   3      244.36      286.95     66.80 o 
   0   9   3    13938.34    13357.70    375.54 o 
   1   9   3      476.35      442.99     98.09 o 
   2   9   3      562.57      510.73     97.01 o 
   3   9   3     5829.87     6096.74    247.38 o 
   4   9   3     1353.34     1177.22    139.86 o 
   5   9   3     2297.74     2190.00    177.92 o 
   6   9   3      781.74      695.44    154.59 o 
   7   9   3      733.25      531.10    174.15 o 
   8   9   3     2429.87     2670.67    236.78 o 
   9   9   3      275.15      229.72    137.59 o 
  -9  10   3       22.56      142.90    136.98 o 
  -8  10   3      768.25      368.56    177.23 o 
  -7  10   3     2522.31     2689.21    228.38 o 
  -6  10   3      782.74      675.59    143.04 o 
  -5  10   3      380.40      207.79    110.40 o 
  -4  10   3      820.89      826.04    123.23 o 
  -3  10   3      225.33      262.04     84.64 o 
  -2  10   3     2104.53     1980.75    134.42 o 
  -1  10   3     1641.88     1559.17    117.34 o 
   0  10   3      274.23      233.62     82.32 o 
   1  10   3     1622.51     1590.44    138.24 o 
   2  10   3     1714.52     1585.63    143.32 o 
   3  10   3      427.44      342.06    105.59 o 
   4  10   3      779.57      800.45    137.49 o 
   5  10   3      592.00      518.91    144.90 o 
   6  10   3      906.06      746.10    174.44 o 
   7  10   3     2314.31     2310.42    253.79 o 
   8  10   3      403.49      496.13    238.62 o 
   9  10   3        3.28        4.37    224.62 o 
  10  10   3      148.37      367.73    171.30 o 
  -9  11   3      558.43      585.20    165.11 o 
  -8  11   3      474.61      363.69    214.12 o 
  -7  11   3       46.74       30.33    126.18 o 
  -6  11   3     1074.88      916.47    187.98 o 
  -5  11   3     2242.26     1996.01    206.48 o 
  -4  11   3        2.20        7.76     95.62 o 
  -3  11   3     1454.92     1497.64    161.85 o 
  -2  11   3      435.14      411.61    105.64 o 
  -1  11   3      327.31      307.63     98.42 o 
   0  11   3     4579.76     4524.80    267.43 o 
   1  11   3      320.88      182.26    106.97 o 
   2  11   3      144.07      131.35    110.19 o 
   3  11   3     1171.13      852.00    174.00 o 
   4  11   3       56.83       22.44    125.16 o 
   5  11   3     2961.63     3242.64    271.18 o 
   6  11   3     1290.48     1745.93    236.24 o 
   7  11   3        8.13        1.15    159.97 o 
   8  11   3      375.80      392.86    183.28 o 
   9  11   3      409.51      209.00    166.88 o 
  -8  12   3      319.14      450.12    165.11 o 
  -7  12   3      900.34      823.06    204.30 o 
  -6  12   3     1200.56     1142.44    191.48 o 
  -5  12   3      855.20      850.34    226.29 o 
  -4  12   3      879.83     1023.68    160.11 o 
  -3  12   3      796.75      569.87    158.66 o 
  -2  12   3     2401.35     2480.57    210.91 o 
  -1  12   3     1660.72     1873.08    245.82 o 
   0  12   3      130.31       19.25    112.42 o 
   1  12   3     1251.04     1110.19    308.64 o 
   2  12   3     1859.27     1567.86    301.93 o 
   3  12   3      717.81      698.43    167.92 o 
   4  12   3      801.48      918.22    178.92 o 
   5  12   3     1017.96      954.00    225.53 o 
   6  12   3     1302.26     1252.34    227.21 o 
   7  12   3     1055.07      933.78    213.92 o 
   8  12   3      357.09      481.26    197.21 o 
  -6  13   3      563.87      713.64    213.03 o 
  -5  13   3      101.03      194.85    144.49 o 
  -4  13   3     1448.85     1381.62    289.06 o 
  -3  13   3      391.19      307.40    119.17 o 
  -2  13   3      694.69      657.13    144.40 o 
  -1  13   3     2266.97     2276.63    230.74 o 
   0  13   3      641.86      785.63    169.86 o 
   1  13   3     2261.75     2351.04    223.47 o 
   2  13   3      626.83      876.95    164.23 o 
   3  13   3      244.22      318.06    193.61 o 
   4  13   3     1391.05      959.05    192.37 o 
   5  13   3      153.22      147.72    167.05 o 
   6  13   3      684.39      893.74    207.73 o 
  -3  14   3      992.83     1578.82    420.41 o 
  -2  14   3      158.40      176.71    131.25 o 
  -1  14   3       87.12       98.92    132.82 o 
   0  14   3     1905.44     1899.13    325.18 o 
   1  14   3      177.05      272.54    145.62 o 
   2  14   3      176.01      231.00    141.76 o 
   3  14   3      894.16     1043.06    202.01 o 
   0   0   4    25655.31    25376.71   1265.56 o 
   0   1   4    24170.20    23019.20    734.09 o 
   1   1   4   127546.79   128174.35   3372.46 o 
  -1   2   4    20882.67    20842.63    510.74 o 
   0   2   4    42135.39    43373.50   1138.03 o 
   1   2   4    25129.30    24771.55    542.26 o 
   2   2   4    41932.27    44345.60   1094.86 o 
  -2   3   4    53399.29    54780.84   1251.36 o 
  -1   3   4    20906.20    21207.32    541.53 o 
   0   3   4    12507.28    12832.22    308.03 o 
   1   3   4    15126.40    16348.22    379.79 o 
   2   3   4    57433.50    58091.02   1381.21 o 
   3   3   4   100299.71    97427.81   2533.02 o 
  -3   4   4     1079.87     1301.64     72.32 o 
  -2   4   4     8665.27     8938.02    263.77 o 
  -1   4   4     8914.90     9409.12    266.26 o 
   0   4   4    20432.17    22236.45    469.08 o 
   1   4   4     8430.07     8648.92    243.90 o 
   2   4   4     8660.17     8718.99    258.78 o 
   3   4   4     1225.34     1574.07     92.21 o 
   4   4   4   130427.59   132345.34   3313.27 o 
  -4   5   4    14139.64    13956.95    331.46 o 
  -3   5   4    27259.98    26670.25    615.50 o 
  -2   5   4    39984.89    40032.12   1174.07 o 
  -1   5   4    18786.51    18283.42    530.63 o 
   0   5   4      848.33      876.20     56.24 o 
   1   5   4    22821.56    22333.01    514.62 o 
   2   5   4    35838.98    34943.38    978.09 o 
   3   5   4    27201.26    26167.89    673.24 o 
   4   5   4    12905.06    12660.80    395.91 o 
   5   5   4     7593.32     7691.12    240.17 o 
  -5   6   4     9828.06     9149.12    299.48 o 
  -4   6   4     3203.00     3463.73    127.85 o 
  -3   6   4     9546.26     9497.29    272.12 o 
  -2   6   4    11263.99    10422.36    309.56 o 
  -1   6   4     5878.28     5475.65    191.60 o 
   0   6   4    23545.25    22656.71    494.97 o 
   1   6   4     3684.01     3328.85    136.96 o 
   2   6   4    10615.20     9692.70    319.10 o 
   3   6   4    10379.80    10047.45    290.75 o 
   4   6   4     3716.87     3634.31    263.42 o 
   5   6   4     9770.05     9779.93    341.08 o 
   6   6   4     4265.05     4556.15    221.39 o 
  -6   7   4     1278.05     1300.27    134.83 o 
  -5   7   4      684.23      592.15     92.26 o 
  -4   7   4     8853.53     8193.22    258.37 o 
  -3   7   4      366.86      423.70     92.13 o 
  -2   7   4     5314.36     5167.40    219.72 o 
  -1   7   4    19495.60    19971.26    524.33 o 
   0   7   4      958.04      819.59     65.88 o 
   1   7   4    18181.85    18043.33    466.89 o 
   2   7   4     7217.21     7455.32    211.61 o 
   3   7   4        4.23       12.44     65.40 o 
   4   7   4     8811.86     8414.51    294.93 o 
   5   7   4     1242.49     1312.40    137.59 o 
   6   7   4      733.07      861.08    124.57 o 
   7   7   4     8367.83     7982.94    352.37 o 
  -7   8   4      423.14      634.92    116.37 o 
  -6   8   4     3696.37     3577.74    206.82 o 
  -5   8   4     1454.94     1432.12    125.43 o 
  -4   8   4     3214.97     3316.37    153.16 o 
  -3   8   4     1446.18     1566.73    140.71 o 
  -2   8   4     7900.54     7720.26    295.41 o 
  -1   8   4      631.55      426.03     91.85 o 
   0   8   4    28725.75    27578.67    666.31 o 
   1   8   4      398.99      257.89     68.38 o 
   2   8   4     7808.82     7504.26    260.10 o 
   3   8   4     1597.77     1500.23    128.64 o 
   4   8   4     3250.33     3130.59    192.90 o 
   5   8   4     1663.44     1583.69    219.90 o 
   6   8   4     3813.79     3485.40    228.59 o 
   7   8   4      375.58      427.39    118.17 o 
   8   8   4     6448.69     7612.96    387.00 o 
  -8   9   4      114.18       25.63    123.86 o 
  -7   9   4     1745.58     1777.50    186.94 o 
  -6   9   4     3807.07     3754.65    230.69 o 
  -5   9   4      464.38      267.31     88.24 o 
  -4   9   4      787.54      824.26     95.95 o 
  -3   9   4      481.35      395.49    118.01 o 
  -2   9   4     7539.78     7701.50    291.53 o 
  -1   9   4    13163.96    12908.64    391.44 o 
   0   9   4     2661.81     2431.44    151.44 o 
   1   9   4    13327.03    13446.45    397.74 o 
   2   9   4     7220.22     7630.99    275.65 o 
   3   9   4      593.01      781.48    116.03 o 
   4   9   4      848.88      820.71    149.50 o 
   5   9   4      237.30      340.18    120.59 o 
   6   9   4     3699.58     4102.67    272.10 o 
   7   9   4     1567.14     1742.41    222.16 o 
   8   9   4      195.28      277.68    155.73 o 
   9   9   4     2571.10     2819.82    276.46 o 
  -9  10   4      485.17      481.88    232.91 o 
  -8  10   4      313.57      303.31    133.91 o 
  -7  10   4     1457.44     1148.86    170.99 o 
  -6  10   4     1388.24     1854.44    232.83 o 
  -5  10   4     5221.95     5396.40    273.95 o 
  -4  10   4     2931.51     2971.42    307.13 o 
  -3  10   4     3533.96     3772.65    250.96 o 
  -2  10   4     2759.21     2873.39    197.63 o 
  -1  10   4     3303.44     3232.28    148.53 o 
   0  10   4      104.79       85.49     77.08 o 
   1  10   4     2727.46     2633.85    161.25 o 
   2  10   4     2902.72     2946.17    201.04 o 
   3  10   4     3725.93     4342.66    228.75 o 
   4  10   4     2837.94     3223.23    213.11 o 
   5  10   4     5122.46     5030.11    347.01 o 
   6  10   4     1496.83     1747.66    263.13 o 
   7  10   4     1367.89     1387.38    218.07 o 
   8  10   4      235.28      302.10    172.70 o 
   9  10   4      446.30      321.57    178.33 o 
  10  10   4       31.54      273.45    177.38 o 
  -9  11   4      120.68        0.00    133.18 o 
  -8  11   4      323.33      289.89    142.63 o 
  -7  11   4      613.45      418.57    135.40 o 
  -6  11   4      139.90        0.00    208.61 o 
  -5  11   4     3038.96     3206.43    227.95 o 
  -4  11   4      437.22      439.40    241.54 o 
  -3  11   4     5967.88     5988.69    430.13 o 
  -2  11   4      684.57      792.81    234.97 o 
  -1  11   4      631.05      568.82    104.12 o 
   0  11   4     1265.12     1418.38    189.51 o 
   1  11   4      452.52      336.13    115.77 o 
   2  11   4      814.47      833.07    149.14 o 
   3  11   4     5561.97     5350.54    324.59 o 
   4  11   4      459.70      487.50    169.98 o 
   5  11   4     3175.60     3165.34    281.06 o 
   6  11   4       40.84      120.56    147.54 o 
   7  11   4      411.47      253.49    164.56 o 
   8  11   4      331.39      544.76    196.56 o 
   9  11   4      157.46      159.97    214.81 o 
  -7  12   4       42.71       93.26    127.15 o 
  -6  12   4      186.33      290.98    193.53 o 
  -5  12   4      211.70      294.42    235.38 o 
  -4  12   4     3178.60     3317.92    416.30 o 
  -3  12   4      418.74      613.55    307.89 o 
  -2  12   4      638.45      228.61    265.57 o 
  -1  12   4      932.10      804.69    141.89 o 
   0  12   4      151.57      236.47    113.86 o 
   1  12   4      845.05      552.62    145.11 o 
   2  12   4      588.65      631.60    161.09 o 
   3  12   4      454.78      402.89    155.44 o 
   4  12   4     3370.02     3400.48    297.52 o 
   5  12   4      222.09      257.85    161.50 o 
   6  12   4      147.70       26.02    206.00 o 
   7  12   4       35.78       29.35    163.24 o 
  -6  13   4      247.90      283.08    273.20 o 
  -5  13   4      384.51      509.34    259.68 o 
  -4  13   4      103.32        0.00    262.14 o 
  -3  13   4      695.58      199.70    288.67 o 
  -2  13   4      934.53      790.45    324.88 o 
  -1  13   4       66.10        0.00    114.47 o 
   0  13   4       31.61      109.12    119.21 o 
   1  13   4       74.60       88.59    130.19 o 
   2  13   4      870.70      849.24    178.78 o 
   3  13   4      826.07     1022.72    202.81 o 
   4  13   4       93.61       51.60    152.98 o 
   5  13   4      348.81       58.79    185.94 o 
   6  13   4      323.79      436.78    192.21 o 
  -3  14   4      479.76      631.29    348.13 o 
  -2  14   4      117.36      292.84    285.24 o 
  -1  14   4      128.08      318.48    302.53 o 
   0  14   4      590.62      778.33    179.11 o 
   1  14   4      199.98      286.40    152.64 o 
   2  14   4      117.03      254.93    150.83 o 
   3  14   4      406.09      479.36    177.39 o 
   0   1   5      282.94      268.21     31.58 o 
   1   1   5     8317.92     8445.90    212.49 o 
  -1   2   5    24541.68    24976.68    605.50 o 
   0   2   5    44528.58    44924.30   1019.38 o 
   1   2   5    30725.83    30655.96    687.20 o 
   2   2   5       33.83       63.02     30.28 o 
  -2   3   5    33836.67    34505.25    958.91 o 
  -1   3   5    33150.26    32927.64    684.37 o 
   0   3   5     2225.65     2594.46     91.05 o 
   1   3   5    28412.42    28351.41    654.39 o 
   2   3   5    38145.11    39214.14   1035.13 o 
   3   3   5    37091.09    36462.27    809.59 o 
  -3   4   5     9308.44     9465.93    244.70 o 
  -2   4   5    38016.50    40279.38    936.11 o 
  -1   4   5    41039.07    41328.48   1101.19 o 
   0   4   5     7580.43     7281.23    176.63 o 
   1   4   5    42680.06    41780.50    880.74 o 
   2   4   5    40847.36    42352.86    977.64 o 
   3   4   5     9695.25     9883.75    305.34 o 
   4   4   5     8880.14     8418.31    234.20 o 
  -4   5   5    19688.08    20170.65    472.37 o 
  -3   5   5    22676.96    22022.58    546.50 o 
  -2   5   5     3018.30     3287.92    140.25 o 
  -1   5   5    12878.46    13468.27    390.35 o 
   0   5   5      201.07      249.60     40.11 o 
   1   5   5    15548.51    16250.13    365.01 o 
   2   5   5     2199.07     2218.28    119.44 o 
   3   5   5    26074.90    24840.25    606.24 o 
   4   5   5    21160.69    20634.60    529.54 o 
   5   5   5     4011.30     4381.59    178.56 o 
  -5   6   5     1907.88     2062.70    123.27 o 
  -4   6   5      719.03      885.85     69.90 o 
  -3   6   5    21670.48    21148.87    622.34 o 
  -2   6   5      248.72      279.50     68.73 o 
  -1   6   5     4280.73     4339.43    169.57 o 
   0   6   5     6582.09     5995.07    167.85 o 
   1   6   5     3347.76     3372.08    131.69 o 
   2   6   5      179.90      219.78     55.03 o 
   3   6   5    23463.80    22751.07    582.97 o 
   4   6   5     1692.78     1491.14    100.43 o 
   5   6   5     1807.57     1967.59    159.83 o 
   6   6   5      983.90     1200.67    128.86 o 
  -6   7   5      728.68      815.48    118.98 o 
  -5   7   5     7174.43     7171.87    246.22 o 
  -4   7   5     5879.52     6430.62    244.33 o 
  -3   7   5     9129.40     9774.13    311.47 o 
  -2   7   5      269.58      267.65     75.48 o 
  -1   7   5     2497.61     2581.95    131.52 o 
   0   7   5      781.43      842.51     65.09 o 
   1   7   5     1469.09     1750.60    102.54 o 
   2   7   5      310.43      266.17     74.57 o 
   3   7   5     6859.98     6910.85    273.54 o 
   4   7   5     6215.40     6657.52    273.72 o 
   5   7   5     8049.28     7857.98    330.23 o 
   6   7   5     1129.50     1257.82    135.28 o 
   7   7   5     3349.03     3154.46    198.21 o 
  -7   8   5      889.50      974.46    146.87 o 
  -6   8   5     1044.05     1045.24    135.70 o 
  -5   8   5      807.16      634.56     82.32 o 
  -4   8   5     3389.94     3600.17    330.97 o 
  -3   8   5     2016.01     2243.79    163.00 o 
  -2   8   5     9801.52     9758.75    341.14 o 
  -1   8   5     7464.61     7425.85    258.86 o 
   0   8   5     6346.70     6498.23    216.49 o 
   1   8   5     6191.63     5905.25    220.81 o 
   2   8   5     8729.80     9215.99    326.24 o 
   3   8   5     1606.58     1551.30    122.43 o 
   4   8   5     2922.95     2728.08    202.93 o 
   5   8   5     1150.94     1256.69    152.40 o 
   6   8   5     1384.52     1452.02    163.78 o 
   7   8   5     1070.08     1320.37    215.72 o 
   8   8   5     2506.37     2379.71    226.16 o 
  -8   9   5     1404.79     1292.95    180.90 o 
  -7   9   5      450.89      375.18    114.68 o 
  -6   9   5     4965.74     4698.30    259.56 o 
  -5   9   5     3884.51     3923.33    197.70 o 
  -4   9   5     1609.22     1486.79    171.83 o 
  -3   9   5     4444.08     4357.96    256.85 o 
  -2   9   5    10973.72    11048.86    364.32 o 
  -1   9   5      322.18      397.99    110.38 o 
   0   9   5     2538.51     2558.91    128.87 o 
   1   9   5      544.62      499.89     96.72 o 
   2   9   5    10028.26    10458.06    344.19 o 
   3   9   5     4466.44     4757.34    225.78 o 
   4   9   5     1409.12     1712.91    148.83 o 
   5   9   5     3984.19     4342.69    256.65 o 
   6   9   5     5282.19     5326.18    392.67 o 
   7   9   5      742.73      630.88    250.51 o 
   8   9   5     1764.71     1515.80    222.73 o 
   9   9   5       56.39      283.69    150.43 o 
  -9  10   5      752.32      899.26    200.54 o 
  -8  10   5     1438.78     1654.10    193.96 o 
  -7  10   5      964.43      805.46    144.94 o 
  -6  10   5      218.37      300.46    169.89 o 
  -5  10   5     1435.68     1473.03    221.65 o 
  -4  10   5     8676.25     9131.53    540.96 o 
  -3  10   5      627.47      651.06    141.82 o 
  -2  10   5      718.38      607.64    157.42 o 
  -1  10   5     2371.00     2336.51    237.91 o 
   0  10   5     4428.57     4258.85    205.60 o 
   1  10   5     2702.16     3171.85    168.46 o 
   2  10   5      806.58      501.26    102.07 o 
   3  10   5      820.87      719.02    123.62 o 
   4  10   5     8345.77     8515.54    423.28 o 
   5  10   5      983.19     1133.61    175.17 o 
   6  10   5      126.32        0.00    137.81 o 
   7  10   5     1301.88     1212.05    207.63 o 
   8  10   5     1507.52     1575.43    263.60 o 
   9  10   5      915.32     1149.96    217.06 o 
  10  10   5      696.06      541.11    191.80 o 
  -9  11   5      426.28      559.18    171.33 o 
  -8  11   5      458.16      308.80    143.90 o 
  -7  11   5       15.64        0.00     97.95 o 
  -6  11   5     2652.62     3409.08    358.76 o 
  -5  11   5     1285.17      778.05    581.14 o 
  -4  11   5      590.25      385.76    243.59 o 
  -3  11   5     2423.34     2795.89    383.07 o 
  -2  11   5     4324.66     4807.81    687.17 o 
  -1  11   5       51.03      160.95    134.50 o 
   0  11   5      571.12      612.54    110.37 o 
   1  11   5      263.56      253.14    133.06 o 
   2  11   5     5098.47     5256.84    309.16 o 
   3  11   5     2319.28     2632.70    230.42 o 
   4  11   5      440.98      379.82    157.06 o 
   5  11   5     1227.81     1370.62    285.82 o 
   6  11   5     2398.86     2278.38    280.69 o 
   7  11   5       37.53       44.84    167.96 o 
   8  11   5      560.04       91.68    221.08 o 
   9  11   5      622.84      352.80    200.62 o 
  -7  12   5      105.95      248.04    403.12 o 
  -6  12   5      584.77      464.27    265.79 o 
  -5  12   5      876.52      659.45    272.30 o 
  -4  12   5       72.86        0.00    278.54 o 
  -3  12   5      167.74      268.55    285.09 o 
  -2  12   5     1783.93     2138.72    439.79 o 
  -1  12   5      229.53      138.57    165.42 o 
   0  12   5     1510.86     1530.75    152.53 o 
   1  12   5      467.53      459.36    143.61 o 
   2  12   5     2085.60     2076.48    360.45 o 
   3  12   5      376.98      381.53    287.37 o 
   4  12   5       79.77        9.63    152.20 o 
   5  12   5      653.52      502.29    220.79 o 
   6  12   5      352.15      406.11    177.78 o 
   7  12   5       55.76       65.45    164.75 o 
  -5  13   5      189.73        0.00    294.78 o 
  -4  13   5     1760.82     1579.41    457.52 o 
  -3  13   5      293.16      280.77    317.58 o 
  -2  13   5       35.49      318.33    316.39 o 
  -1  13   5      346.51      356.48    278.83 o 
   0  13   5       14.94        0.00    200.13 o 
   1  13   5      455.21      414.53    153.54 o 
   2  13   5       68.29        0.00    137.99 o 
   3  13   5      512.84      355.46    156.78 o 
   4  13   5     1796.79     1543.25    307.30 o 
   5  13   5      151.76       44.98    218.17 o 
  -2  14   5      231.62      193.74    298.80 o 
  -1  14   5        9.65        0.00    261.55 o 
   0  14   5      581.40      550.07    317.73 o 
   1  14   5       49.10      116.91    144.36 o 
   2  14   5      155.17      197.81    156.14 o 
   0   1   6     4502.30     4308.39    122.20 o 
   1   1   6    91954.68    87335.23   1762.71 o 
  -1   2   6    48631.11    49731.59   1141.48 o 
   0   2   6      519.11      649.10     47.18 o 
   1   2   6    49254.04    50988.66   1079.01 o 
   2   2   6    23247.53    24678.75    535.63 o 
  -2   3   6      671.31      644.85     53.33 o 
  -1   3   6    16908.31    16609.28    405.15 o 
   0   3   6   120147.35   120230.48   2584.73 o 
   1   3   6    16338.88    16137.18    349.22 o 
   2   3   6      625.22      535.96     53.88 o 
   3   3   6      252.67      155.29     39.56 o 
  -3   4   6     3509.43     3746.57    121.76 o 
  -2   4   6     3104.69     3231.98    110.01 o 
  -1   4   6    25588.19    25656.89    602.83 o 
   0   4   6     1305.55     1161.48     62.05 o 
   1   4   6    25866.67    25855.06    591.73 o 
   2   4   6     3368.66     3204.46    119.22 o 
   3   4   6     2606.34     2880.30    134.71 o 
   4   4   6      904.29      997.14     71.20 o 
  -4   5   6     1408.28     1393.28     85.79 o 
  -3   5   6      598.34      601.24     53.13 o 
  -2   5   6     1132.87     1335.95    100.86 o 
  -1   5   6    12882.29    12729.67    400.05 o 
   0   5   6    90329.73    88490.47   1718.82 o 
   1   5   6    12876.04    12871.80    289.78 o 
   2   5   6     1070.60     1315.82     98.08 o 
   3   5   6       84.78       49.91     52.30 o 
   4   5   6     1196.90     1253.05    104.69 o 
   5   5   6      986.53      995.67     88.14 o 
  -5   6   6     3844.19     4004.88    173.78 o 
  -4   6   6     2411.09     2394.12    118.25 o 
  -3   6   6     6028.18     6307.21    248.87 o 
  -2   6   6    34950.70    33737.29    863.53 o 
  -1   6   6     6720.59     6606.01    223.98 o 
   0   6   6      344.32      547.57     58.64 o 
   1   6   6     6831.33     6570.94    197.96 o 
   2   6   6    33511.09    33583.52    767.37 o 
   3   6   6     6071.12     6441.45    240.73 o 
   4   6   6     2122.46     2109.12    145.70 o 
   5   6   6     3915.54     3836.93    203.71 o 
   6   6   6    40156.27    37598.71   1088.33 o 
  -6   7   6     1817.32     1911.56    155.72 o 
  -5   7   6     1837.89     2146.09    140.25 o 
  -4   7   6    27759.19    28031.71    801.40 o 
  -3   7   6      893.19     1186.37    125.53 o 
  -2   7   6     8897.32     8602.73    295.78 o 
  -1   7   6    11065.92    10526.06    316.99 o 
   0   7   6    21030.27    20478.29    572.89 o 
   1   7   6    11386.00    10484.17    283.33 o 
   2   7   6     9330.78     8779.62    300.80 o 
   3   7   6     1397.83     1460.31    122.95 o 
   4   7   6    28897.90    28758.21    835.91 o 
   5   7   6     2177.88     2140.54    174.64 o 
   6   7   6     1797.83     1917.70    175.83 o 
   7   7   6     1312.47     1372.13    160.85 o 
  -7   8   6     2543.30     2489.21    222.89 o 
  -6   8   6     1694.74     1654.60    146.75 o 
  -5   8   6     9885.99    10715.72    427.41 o 
  -4   8   6       65.15       68.91    105.70 o 
  -3   8   6    13008.39    13068.94    431.32 o 
  -2   8   6     7482.87     7367.36    309.19 o 
  -1   8   6      205.09      130.33     88.25 o 
   0   8   6        2.14       13.50     74.83 o 
   1   8   6       49.00       45.84     62.49 o 
   2   8   6     7224.98     7061.03    276.38 o 
   3   8   6    12816.73    12236.34    381.78 o 
   4   8   6       54.59        0.00    116.63 o 
   5   8   6    10445.78    10945.27    437.19 o 
   6   8   6     1602.42     1467.92    167.67 o 
   7   8   6     2919.66     2970.61    239.06 o 
   8   8   6      252.18      126.93    185.09 o 
  -8   9   6      495.93      315.76    158.61 o 
  -7   9   6      708.34      772.09    144.93 o 
  -6   9   6     1189.98     1100.46    207.38 o 
  -5   9   6     1314.85     1303.25    169.31 o 
  -4   9   6      445.25      555.45    139.44 o 
  -3   9   6      668.31      729.19    132.16 o 
  -2   9   6     4663.88     5087.42    253.42 o 
  -1   9   6     6184.04     6656.44    303.75 o 
   0   9   6      256.74      107.69     96.77 o 
   1   9   6     5899.61     5996.60    252.77 o 
   2   9   6     4757.28     5253.15    237.51 o 
   3   9   6      739.28      848.75    110.73 o 
   4   9   6      581.35      510.43    109.15 o 
   5   9   6     1455.43     1408.31    168.74 o 
   6   9   6     1083.52     1517.61    190.39 o 
   7   9   6      730.01      967.15    193.04 o 
   8   9   6      382.28      493.20    165.74 o 
   9   9   6     2041.32     2190.57    371.35 o 
  -9  10   6       39.23        0.00    147.21 o 
  -8  10   6      409.12      370.04    149.75 o 
  -7  10   6      789.67      754.87    128.87 o 
  -6  10   6     1438.20     1146.77    242.99 o 
  -5  10   6     1045.96      817.59    201.99 o 
  -4  10   6      396.28      463.36    169.40 o 
  -3  10   6      168.02      271.85    132.38 o 
  -2  10   6     2171.94     2458.84    198.50 o 
  -1  10   6     1715.70     1595.88    176.14 o 
   0  10   6       41.19        0.00    100.36 o 
   1  10   6     1766.47     2168.31    151.97 o 
   2  10   6     1298.11     1441.54    137.38 o 
   3  10   6      222.64      264.22    108.63 o 
   4  10   6      367.87      347.94    119.19 o 
   5  10   6     1101.78      954.28    194.11 o 
   6  10   6     1486.17     1476.55    227.13 o 
   7  10   6      766.76      821.28    197.98 o 
   8  10   6      454.25      275.55    171.02 o 
   9  10   6       35.38        0.00    161.18 o 
  -8  11   6      775.84     1098.80    318.91 o 
  -7  11   6      334.66      334.42    213.53 o 
  -6  11   6      156.60        0.71    208.82 o 
  -5  11   6       50.63      124.97    214.32 o 
  -4  11   6      156.51      137.26    249.77 o 
  -3  11   6      717.06      828.68    393.21 o 
  -2  11   6      140.00       40.17    285.42 o 
  -1  11   6     1730.81     1686.35    272.39 o 
   0  11   6     4037.55     3855.33    304.65 o 
   1  11   6     1751.69     1864.05    222.31 o 
   2  11   6      105.90      130.73    112.42 o 
   3  11   6      761.35      706.19    158.16 o 
   4  11   6      218.13      290.74    149.11 o 
   5  11   6       51.22        0.00    133.85 o 
   6  11   6      196.45      200.92    158.13 o 
   7  11   6      286.50       29.46    178.35 o 
   8  11   6      732.53     1184.92    228.15 o 
  -7  12   6     1509.61     1440.99    307.09 o 
  -6  12   6        7.39       82.07    234.71 o 
  -5  12   6      555.80        0.00    279.88 o 
  -4  12   6      130.28      534.72    300.15 o 
  -3  12   6      361.51       61.40    301.93 o 
  -2  12   6        7.58        0.00    248.28 o 
  -1  12   6     3283.40     3381.33    328.14 o 
   0  12   6        1.13       92.09    182.76 o 
   1  12   6     2944.99     3186.49    404.72 o 
   2  12   6       16.61        0.00    131.98 o 
   3  12   6      207.50      196.78    141.01 o 
   4  12   6      148.03      333.04    167.57 o 
   5  12   6      536.34      491.03    185.35 o 
   6  12   6        5.64       83.42    170.74 o 
   7  12   6     1563.74     1404.05    244.16 o 
  -5  13   6      561.73      249.92    341.13 o 
  -4  13   6       17.38      229.65    307.89 o 
  -3  13   6      434.18       29.81    318.33 o 
  -2  13   6       23.38        0.00    274.07 o 
  -1  13   6     1379.32     1433.07    411.77 o 
   0  13   6     1804.35     2143.70    377.10 o 
   1  13   6     1379.99     1996.70    344.60 o 
   2  13   6       21.12       85.65    143.90 o 
   3  13   6      470.95      369.33    192.33 o 
   4  13   6       39.02       65.60    162.18 o 
   5  13   6      575.03      487.52    199.50 o 
   0  14   6        3.90        0.00    198.79 o 
   0   1   7     7579.55     7170.85    187.36 o 
   1   1   7     1032.39     1415.28     62.81 o 
  -1   2   7    16296.32    16464.47    360.80 o 
   0   2   7    35649.73    35283.37    917.21 o 
   1   2   7    14269.51    14491.49    349.87 o 
   2   2   7     4638.89     4380.28    128.86 o 
  -2   3   7    31328.96    30601.18    692.86 o 
  -1   3   7     7826.23     7738.77    224.08 o 
   0   3   7      590.85      612.80     48.43 o 
   1   3   7    12001.72    12075.44    328.28 o 
   2   3   7    27038.86    26640.66    593.56 o 
   3   3   7    38841.68    38518.73    960.60 o 
  -3   4   7     4646.99     4903.12    159.47 o 
  -2   4   7    20740.87    20954.50    441.19 o 
  -1   4   7    28153.11    28399.30    605.34 o 
   0   4   7    16261.42    16501.17    355.33 o 
   1   4   7    25650.19    25387.25    554.91 o 
   2   4   7    18762.21    18884.50    443.22 o 
   3   4   7     5706.64     5920.21    206.44 o 
   4   4   7      676.11      895.82     76.74 o 
  -4   5   7    12515.03    12196.12    310.94 o 
  -3   5   7    16450.89    17146.53    393.26 o 
  -2   5   7      604.65      658.69     75.99 o 
  -1   5   7    10995.38    11187.98    279.74 o 
   0   5   7      557.53      456.97     52.05 o 
   1   5   7     9508.33     9709.25    258.49 o 
   2   5   7     1185.23     1331.24     81.51 o 
   3   5   7    14858.55    15111.58    419.24 o 
   4   5   7    11883.30    11613.95    383.40 o 
   5   5   7     8064.44     7902.32    303.97 o 
  -5   6   7      360.69      480.52     80.35 o 
  -4   6   7      436.44      363.29     59.67 o 
  -3   6   7    20738.64    20653.87    601.97 o 
  -2   6   7      464.12      441.20     84.73 o 
  -1   6   7     6445.74     6651.86    241.61 o 
   0   6   7     3924.08     3876.07    132.33 o 
   1   6   7     7430.88     7788.87    209.54 o 
   2   6   7      407.68      555.43     76.82 o 
   3   6   7    20695.75    20497.80    568.93 o 
   4   6   7       40.21       18.31     76.77 o 
   5   6   7     1040.54     1315.00    119.38 o 
   6   6   7      875.52      787.50    152.79 o 
  -6   7   7       93.55       76.04     98.13 o 
  -5   7   7     8342.86     8576.83    270.38 o 
  -4   7   7     8766.74     8778.07    326.58 o 
  -3   7   7     4065.75     4123.09    218.60 o 
  -2   7   7      700.29      771.68    101.12 o 
  -1   7   7     2673.87     2872.04    161.87 o 
   0   7   7      723.49      974.77     99.59 o 
   1   7   7     3342.65     3352.24    136.41 o 
   2   7   7      120.55       85.93     59.66 o 
   3   7   7     5326.23     5452.85    219.64 o 
   4   7   7     8559.65     8301.64    342.15 o 
   5   7   7     7742.54     8256.79    365.03 o 
   6   7   7      555.47      448.68    122.21 o 
   7   7   7     1717.91     1807.14    176.23 o 
  -7   8   7     1639.25     1688.51    186.52 o 
  -6   8   7     2648.64     2644.14    186.61 o 
  -5   8   7       32.39        0.00    103.60 o 
  -4   8   7     1856.15     1863.02    184.44 o 
  -3   8   7     1671.88     1761.88    157.06 o 
  -2   8   7     6752.08     6266.71    383.86 o 
  -1   8   7     5102.48     5519.19    258.50 o 
   0   8   7     1225.95     1194.94    122.79 o 
   1   8   7     5913.93     6270.45    211.35 o 
   2   8   7     7771.68     8015.88    284.90 o 
   3   8   7     1843.63     1981.46    147.24 o 
   4   8   7     2439.18     2551.54    163.44 o 
   5   8   7       53.84        0.00    102.66 o 
   6   8   7     2164.45     2141.98    193.38 o 
   7   8   7     1079.87     1183.84    191.10 o 
   8   8   7     1311.22     1369.24    207.32 o 
  -8   9   7      785.07      784.12    167.00 o 
  -7   9   7     1083.86     1015.61    155.10 o 
  -6   9   7     2353.18     2991.18    385.27 o 
  -5   9   7     5473.14     5908.27    374.00 o 
  -4   9   7     1250.63     1399.28    177.97 o 
  -3   9   7     4274.00     3984.93    250.54 o 
  -2   9   7     5104.77     5677.58    273.65 o 
  -1   9   7     1033.81     1232.65    146.28 o 
   0   9   7     1545.05     1486.35    160.24 o 
   1   9   7      428.34      441.88     92.23 o 
   2   9   7     5765.83     6256.37    261.02 o 
   3   9   7     3843.91     3955.35    197.38 o 
   4   9   7     1787.85     1673.55    147.88 o 
   5   9   7     5276.35     5755.85    310.78 o 
   6   9   7     2233.65     2089.37    223.39 o 
   7   9   7      857.48      928.06    224.34 o 
   8   9   7      560.58      599.48    184.41 o 
   9   9   7       13.26        0.00    141.01 o 
  -9  10   7      744.67      751.24    180.21 o 
  -8  10   7     1127.32      895.26    163.12 o 
  -7  10   7      970.60      846.89    338.82 o 
  -6  10   7      166.57      273.76    338.94 o 
  -5  10   7      239.19      158.13    213.89 o 
  -4  10   7     6916.68     7920.27    614.71 o 
  -3  10   7      389.15      373.52    163.54 o 
  -2  10   7      968.91      796.78    232.94 o 
  -1  10   7     2502.57     2400.88    219.92 o 
   0  10   7     4214.95     4668.87    290.18 o 
   1  10   7     2480.16     2325.74    167.19 o 
   2  10   7      817.94      847.30    128.45 o 
   3  10   7      288.55      185.00    109.55 o 
   4  10   7     7151.46     7361.91    359.65 o 
   5  10   7      486.92      571.27    169.12 o 
   6  10   7      204.36      253.20    150.38 o 
   7  10   7      659.67      340.31    171.67 o 
   8  10   7      930.14      693.20    202.79 o 
   9  10   7      631.30      248.99    177.84 o 
  -8  11   7      649.62      755.41    328.19 o 
  -7  11   7       21.04      353.96    263.27 o 
  -6  11   7     2811.53     3620.54    380.20 o 
  -5  11   7      337.99      231.33    253.63 o 
  -4  11   7      289.70      166.91    263.34 o 
  -3  11   7     1129.75     1266.60    424.29 o 
  -2  11   7     3157.41     3094.63    379.05 o 
  -1  11   7      637.41      628.12    370.71 o 
   0  11   7      543.74      594.02    238.98 o 
   1  11   7      337.11      291.52    179.18 o 
   2  11   7     2564.86     2823.43    225.02 o 
   3  11   7     1030.56      929.83    184.00 o 
   4  11   7      243.66       44.06    144.11 o 
   5  11   7      494.63      451.56    181.20 o 
   6  11   7     2979.28     2834.08    300.03 o 
   7  11   7       32.51       51.60    172.92 o 
   8  11   7      649.51      824.95    221.88 o 
  -6  12   7      168.49      221.01    322.35 o 
  -5  12   7      451.73      693.14    390.76 o 
  -4  12   7       77.28       28.46    288.97 o 
  -3  12   7      115.10        0.00    296.42 o 
  -2  12   7     1584.26     1557.06    425.03 o 
  -1  12   7      429.64      523.42    249.62 o 
   0  12   7     2785.07     2838.54    329.95 o 
   1  12   7      254.91      312.79    175.56 o 
   2  12   7     1466.90     1241.56    191.16 o 
   3  12   7       27.75        0.00    149.20 o 
   4  12   7      111.89        0.00    149.02 o 
   5  12   7      611.22      379.86    215.68 o 
   6  12   7      296.92      276.78    176.70 o 
  -4  13   7     1171.44      785.24    390.31 o 
  -3  13   7      451.24      119.67    287.63 o 
  -2  13   7      142.81      119.97    341.87 o 
  -1  13   7      309.09      413.26    314.15 o 
   0  13   7      154.60        0.00    259.60 o 
   1  13   7      277.00        7.74    204.57 o 
   2  13   7      101.70      226.97    147.34 o 
   3  13   7      259.35      334.79    172.75 o 
   4  13   7     1102.62      993.61    222.13 o 
   0   0   8    26329.48    26409.51   1774.94 o 
   0   1   8     5899.73     5317.28    159.91 o 
   1   1   8    43750.72    43845.13   1117.63 o 
  -1   2   8    18198.79    17908.67    436.92 o 
   0   2   8    25027.29    23822.87    558.61 o 
   1   2   8    15948.48    15887.10    380.31 o 
   2   2   8     3403.50     3280.29    108.54 o 
  -2   3   8    30587.47    30211.38    707.40 o 
  -1   3   8     9676.12     9421.20    260.30 o 
   0   3   8     5058.26     4818.44    139.27 o 
   1   3   8    12965.81    12523.86    293.40 o 
   2   3   8    28781.37    29290.94    670.42 o 
   3   3   8    47540.36    48128.16   1052.39 o 
  -3   4   8     1678.14     1801.14     88.42 o 
  -2   4   8     4208.17     4037.30    127.75 o 
  -1   4   8     1522.78     1675.66     78.38 o 
   0   4   8     1638.93     1837.63     78.87 o 
   1   4   8     1306.91     1429.83     78.56 o 
   2   4   8     4380.65     4431.42    142.27 o 
   3   4   8     1517.53     1365.34    101.76 o 
   4   4   8    84427.17    84687.08   2157.79 o 
  -4   5   8     7141.54     7269.62    259.78 o 
  -3   5   8    13848.04    14185.71    366.76 o 
  -2   5   8    24738.81    25349.12    588.91 o 
  -1   5   8     5665.35     5707.60    171.57 o 
   0   5   8       23.90       50.26     43.67 o 
   1   5   8     4170.75     4204.57    143.17 o 
   2   5   8    26530.09    26142.39    604.10 o 
   3   5   8    13717.80    13684.63    403.03 o 
   4   5   8     7480.88     7687.31    287.83 o 
   5   5   8     5617.66     5793.13    238.92 o 
  -5   6   8     4854.32     5024.56    250.95 o 
  -4   6   8      285.75      259.73     61.90 o 
  -3   6   8     8086.22     8421.46    309.13 o 
  -2   6   8     7542.14     7949.37    294.93 o 
  -1   6   8      131.28       76.51     69.36 o 
   0   6   8     8795.11     9281.78    230.21 o 
   1   6   8      790.30      838.38     69.81 o 
   2   6   8     7605.83     7664.83    237.91 o 
   3   6   8     7270.71     7627.63    271.24 o 
   4   6   8      212.78      303.77     85.21 o 
   5   6   8     4522.27     4473.17    245.79 o 
   6   6   8     4863.95     4533.97    277.39 o 
  -6   7   8       29.73        0.00     97.66 o 
  -5   7   8      644.86      537.27    122.76 o 
  -4   7   8     2549.00     2888.35    203.92 o 
  -3   7   8      454.57      456.36    141.08 o 
  -2   7   8     4740.95     4290.77    232.66 o 
  -1   7   8    10707.56    10424.74    356.19 o 
   0   7   8      990.84     1065.13    109.62 o 
   1   7   8    11244.58    11005.42    287.31 o 
   2   7   8     4113.35     4127.17    178.72 o 
   3   7   8     1378.89     1285.93    134.40 o 
   4   7   8     2467.63     2360.86    159.13 o 
   5   7   8      524.89      612.36    109.10 o 
   6   7   8       69.84        0.00    110.78 o 
   7   7   8     2101.66     1904.72    197.52 o 
  -7   8   8      185.92      227.69    130.70 o 
  -6   8   8     1953.35     2296.16    319.92 o 
  -5   8   8      413.90      351.40    156.03 o 
  -4   8   8     6024.82     5988.44    365.62 o 
  -3   8   8      397.65      246.54    123.67 o 
  -2   8   8     6454.33     6486.48    305.00 o 
  -1   8   8      502.71      438.49    123.87 o 
   0   8   8    11336.86    11071.97    424.03 o 
   1   8   8      554.92      426.12     78.74 o 
   2   8   8     6021.22     6159.98    304.20 o 
   3   8   8      343.84      286.26     98.96 o 
   4   8   8     5510.38     5241.19    264.06 o 
   5   8   8      301.79      163.95    123.25 o 
   6   8   8     1912.99     2408.99    227.16 o 
   7   8   8      176.85      160.93    149.05 o 
   8   8   8     5908.01     6455.66    406.53 o 
  -8   9   8      365.21      520.91    144.54 o 
  -7   9   8     1770.20     2364.25    515.49 o 
  -6   9   8     1284.83     1078.15    491.65 o 
  -5   9   8      145.66      246.54    214.32 o 
  -4   9   8      840.78      739.78    180.50 o 
  -3   9   8      644.46      581.18    158.39 o 
  -2   9   8     5532.29     5581.58    296.93 o 
  -1   9   8     7351.23     7088.00    357.01 o 
   0   9   8     3829.77     4348.25    277.07 o 
   1   9   8     7198.32     6958.18    290.28 o 
   2   9   8     5874.66     6346.73    279.91 o 
   3   9   8      610.69      709.72    127.01 o 
   4   9   8      835.48      606.76    119.29 o 
   5   9   8      297.30      120.39    129.95 o 
   6   9   8      997.61     1160.66    202.31 o 
   7   9   8     2023.03     2635.57    489.56 o 
   8   9   8      270.17        9.56    156.91 o 
   9   9   8     1427.53     1388.53    216.59 o 
  -9  10   8      880.52      911.87    180.02 o 
  -8  10   8       82.43       78.19    273.36 o 
  -7  10   8      611.00      725.06    305.38 o 
  -6  10   8      870.57        0.00    282.56 o 
  -5  10   8     3003.15     3095.37    424.82 o 
  -4  10   8     2170.35     2056.21    378.16 o 
  -3  10   8     2665.79     2862.18    457.19 o 
  -2  10   8      689.86      861.93    265.93 o 
  -1  10   8     1919.04     1863.30    225.37 o 
   0  10   8       40.57       71.13    134.34 o 
   1  10   8     2215.86     2227.34    233.24 o 
   2  10   8      702.53      654.23    132.16 o 
   3  10   8     2481.42     2919.33    198.39 o 
   4  10   8     2097.08     2357.26    227.06 o 
   5  10   8     2912.05     3047.09    287.73 o 
   6  10   8      763.76      811.90    204.43 o 
   7  10   8      745.52     1079.83    224.12 o 
   8  10   8      135.27       26.56    177.27 o 
   9  10   8      963.11     1075.34    227.35 o 
  -7  11   8      152.55      215.05    431.44 o 
  -6  11   8       80.34        0.00    367.51 o 
  -5  11   8      783.64     1189.33    329.97 o 
  -4  11   8       54.29      109.24    288.07 o 
  -3  11   8     5676.96     5750.45    744.85 o 
  -2  11   8      160.99        0.00    231.14 o 
  -1  11   8      575.45      698.55    236.75 o 
   0  11   8      416.91      177.96    307.89 o 
   1  11   8      697.48      375.33    227.05 o 
   2  11   8      143.13      322.55    131.66 o 
   3  11   8     6112.23     6511.19    355.86 o 
   4  11   8       60.73        0.00    150.78 o 
   5  11   8      673.05     1002.80    212.61 o 
   6  11   8      115.82      122.72    171.01 o 
   7  11   8      222.07        8.78    160.47 o 
  -6  12   8       23.80        0.00    429.35 o 
  -5  12   8      347.80      300.15    371.23 o 
  -4  12   8     1744.88     1723.53    490.90 o 
  -3  12   8      402.04      673.32    354.99 o 
  -2  12   8      216.08      518.62    323.10 o 
  -1  12   8      191.92        0.00    209.87 o 
   0  12   8       41.66      181.93    204.79 o 
   1  12   8      220.33       85.89    163.61 o 
   2  12   8      246.68      274.15    154.51 o 
   3  12   8      366.26      344.91    163.59 o 
   4  12   8     1649.16     2034.73    256.61 o 
   5  12   8      372.81       50.01    181.55 o 
   6  12   8       14.76        0.00    269.96 o 
  -3  13   8      313.94        0.00    304.32 o 
  -2  13   8      670.60      671.38    353.20 o 
  -1  13   8       30.93      240.91    205.16 o 
   0  13   8       45.92        0.00    173.72 o 
   1  13   8       53.71      323.50    204.92 o 
   2  13   8      755.30      838.80    296.99 o 
   3  13   8      269.25      448.96    181.16 o 
   0   1   9    48235.02    46893.00   1276.96 o 
   1   1   9    20685.66    20780.50    557.30 o 
  -1   2   9     6700.43     6766.47    188.68 o 
   0   2   9    21125.93    20160.36    483.34 o 
   1   2   9     4816.71     4925.26    150.64 o 
   2   2   9    14834.76    14479.49    341.74 o 
  -2   3   9     2194.96     2375.21    123.93 o 
  -1   3   9     1571.96     1663.59    110.74 o 
   0   3   9     5686.23     6135.26    196.14 o 
   1   3   9     3168.73     3207.60    127.28 o 
   2   3   9     1115.49     1175.79     77.90 o 
   3   3   9     3750.15     3707.18    144.23 o 
  -3   4   9      806.28      659.03     92.31 o 
  -2   4   9     2130.55     2300.16    117.49 o 
  -1   4   9     8587.07     8488.45    252.03 o 
   0   4   9      232.68      217.40     55.48 o 
   1   4   9    10120.23     9908.55    262.62 o 
   2   4   9     1957.66     2076.97    112.40 o 
   3   4   9     1078.99     1185.41    100.02 o 
   4   4   9     4933.96     5346.91    239.99 o 
  -4   5   9     2530.55     2508.87    178.52 o 
  -3   5   9      998.72     1035.25     94.73 o 
  -2   5   9     5494.87     5689.82    239.92 o 
  -1   5   9    17398.78    16870.62    433.20 o 
   0   5   9      894.64     1143.87     84.06 o 
   1   5   9    14984.39    14190.26    406.09 o 
   2   5   9     6424.96     6802.11    222.75 o 
   3   5   9     1903.29     1957.44    133.46 o 
   4   5   9     1944.73     2208.46    171.85 o 
   5   5   9      124.82       17.53     82.65 o 
  -5   6   9     5626.43     5809.81    317.55 o 
  -4   6   9     4247.70     4215.32    199.57 o 
  -3   6   9     9042.13     9129.78    316.43 o 
  -2   6   9      582.78      594.82     81.83 o 
  -1   6   9     2577.06     2712.20    119.42 o 
   0   6   9    28947.37    28298.03    661.14 o 
   1   6   9     2537.22     3084.06    144.79 o 
   2   6   9      821.40      787.21    101.80 o 
   3   6   9     8520.75     8819.45    344.78 o 
   4   6   9     5062.44     5119.58    225.36 o 
   5   6   9     6294.72     6777.90    320.91 o 
   6   6   9       56.79      137.24     93.28 o 
  -6   7   9     2956.78     2530.54    241.76 o 
  -5   7   9     4093.86     4198.96    276.05 o 
  -4   7   9     1573.59     1696.34    210.37 o 
  -3   7   9     2258.55     2322.68    244.06 o 
  -2   7   9     9633.32    10239.40    356.92 o 
  -1   7   9     8860.35     9060.45    323.24 o 
   0   7   9     1808.37     1944.69    104.90 o 
   1   7   9     9028.83     9222.22    290.35 o 
   2   7   9     8258.44     8112.03    321.54 o 
   3   7   9     1913.34     2066.74    152.40 o 
   4   7   9     2019.81     2223.96    248.96 o 
   5   7   9     3917.24     3673.28    298.87 o 
   6   7   9     3030.85     3415.31    249.64 o 
   7   7   9     5501.07     5487.14    326.16 o 
  -7   8   9      532.30      452.40    141.68 o 
  -6   8   9     5314.13     5612.71    546.50 o 
  -5   8   9      159.31       82.64    160.21 o 
  -4   8   9     1112.56     1200.10    231.80 o 
  -3   8   9      878.79     1203.31    174.81 o 
  -2   8   9     2726.60     2808.57    228.95 o 
  -1   8   9    10737.27    11140.15    405.36 o 
   0   8   9      561.93      630.53    110.62 o 
   1   8   9     9736.18     9313.74    326.74 o 
   2   8   9     2295.66     2606.23    167.74 o 
   3   8   9     1175.63      892.30    130.84 o 
   4   8   9     1298.79     1276.68    172.90 o 
   5   8   9      231.96      312.37    132.92 o 
   6   8   9     6189.74     6336.17    404.09 o 
   7   8   9      843.70      889.80    195.68 o 
   8   8   9      340.76      254.49    384.41 o 
  -8   9   9     1819.01     2051.22    220.46 o 
  -7   9   9     1053.52     1419.69    345.65 o 
  -6   9   9      272.52       53.20    318.92 o 
  -5   9   9     1467.45     1606.24    461.10 o 
  -4   9   9      822.39      996.58    277.52 o 
  -3   9   9     1567.13     1783.36    283.00 o 
  -2   9   9      136.07        1.36    107.26 o 
  -1   9   9      217.97      178.68    121.65 o 
   0   9   9     3580.38     4436.01    315.38 o 
   1   9   9      144.44       56.36     76.37 o 
   2   9   9       29.03       89.50    100.87 o 
   3   9   9     1195.03     1474.44    165.33 o 
   4   9   9      360.99      386.32    136.38 o 
   5   9   9     1722.83     1579.65    228.04 o 
   6   9   9      487.50      747.27    187.79 o 
   7   9   9     1071.03      905.47    205.95 o 
   8   9   9     2211.11     2145.06    260.86 o 
   9   9   9      280.67      195.01    207.65 o 
  -8  10   9       85.00        0.00    263.21 o 
  -7  10   9      603.48     1209.22    469.29 o 
  -6  10   9      196.40      209.54    389.12 o 
  -5  10   9       80.62        0.00    341.72 o 
  -4  10   9      624.22      995.90    411.47 o 
  -3  10   9      559.98      991.10    297.79 o 
  -2  10   9     1303.61     1354.90    218.31 o 
  -1  10   9      652.75      592.41    182.88 o 
   0  10   9      759.16      743.82    197.04 o 
   1  10   9      604.77      601.17    190.75 o 
   2  10   9     1627.95     1666.10    178.82 o 
   3  10   9      353.57      335.66    201.53 o 
   4  10   9      805.03      641.33    159.56 o 
   5  10   9       66.97      309.85    161.08 o 
   6  10   9      206.80        0.00    149.14 o 
   7  10   9      657.33      646.89    198.61 o 
   8  10   9      201.33        0.00    171.75 o 
  -7  11   9       56.34      751.85    442.62 o 
  -6  11   9      481.97     1269.13    532.78 o 
  -5  11   9     1315.83     1502.81    568.55 o 
  -4  11   9      100.35      360.63    272.37 o 
  -3  11   9      458.08      387.33    325.48 o 
  -2  11   9       20.66        0.00    215.27 o 
  -1  11   9      185.97      215.86    206.00 o 
   0  11   9     2104.77     2651.71    408.71 o 
   1  11   9      282.00      257.94    225.96 o 
   2  11   9       19.84        0.00    151.17 o 
   3  11   9      622.10      451.33    149.26 o 
   4  11   9       49.81        2.34    155.19 o 
   5  11   9      918.23      896.97    206.93 o 
   6  11   9      415.71      671.92    204.59 o 
   7  11   9       60.20       94.75    176.39 o 
  -4  12   9      357.74      353.94    390.16 o 
  -3  12   9      296.52      350.07    352.16 o 
  -2  12   9      885.16     1402.96    423.54 o 
  -1  12   9      843.74      929.60    292.67 o 
   0  12   9      130.53      267.20    229.55 o 
   1  12   9     1074.64      511.31    819.81 o 
   2  12   9      974.83     1196.69    326.53 o 
   3  12   9      415.50      400.65    226.50 o 
   4  12   9      366.44      320.65    181.56 o 
   5  12   9      394.55        1.94    206.44 o 
  -1  13   9      948.51      996.87    662.81 o 
   0  13   9      349.92      381.87    266.46 o 
   1  13   9      854.62      641.42    237.73 o 
   0   1  10      170.49      248.96     69.52 o 
   1   1  10     3474.16     3443.20    174.46 o 
  -1   2  10    17309.80    16422.90    497.45 o 
   0   2  10     6609.65     6929.66    247.25 o 
   1   2  10    17089.05    16350.68    543.32 o 
   2   2  10    30606.42    29128.44    904.11 o 
  -2   3  10     7148.41     7052.69    249.86 o 
  -1   3  10     5330.87     5483.54    223.22 o 
   0   3  10    39264.65    38628.81   1079.12 o 
   1   3  10     4848.17     4548.15    253.76 o 
   2   3  10     6959.72     6738.57    332.94 o 
   3   3  10    12378.32    11744.84    404.86 o 
  -3   4  10     5044.40     4813.20    238.02 o 
  -2   4  10     2209.19     2325.48    139.30 o 
  -1   4  10    26932.57    25631.08    721.76 o 
   0   4  10    13046.82    13991.94    424.08 o 
   1   4  10    27974.30    26832.20    751.04 o 
   2   4  10     1907.31     2097.77    151.03 o 
   3   4  10     3729.68     3515.23    196.20 o 
   4   4  10        1.29        0.00     85.60 o 
  -4   5  10      559.36      763.00    124.82 o 
  -3   5  10     8153.88     8127.32    326.40 o 
  -2   5  10     6376.66     6477.93    267.75 o 
  -1   5  10     7832.54     7788.41    300.91 o 
   0   5  10     5340.74     5336.82    235.37 o 
   1   5  10     6554.60     7246.55    301.73 o 
   2   5  10     6257.05     6305.32    261.06 o 
   3   5  10     9972.87     9747.90    359.66 o 
   4   5  10      214.06      193.73    121.49 o 
   5   5  10     4298.76     4518.73    256.75 o 
  -5   6  10     6060.86     5809.23    404.95 o 
  -4   6  10      985.40     1108.70    153.64 o 
  -3   6  10     6860.93     7133.88    253.64 o 
  -2   6  10     8513.15     8940.35    301.71 o 
  -1   6  10      729.96      840.51     86.25 o 
   0   6  10     1370.53     1321.31    113.37 o 
   1   6  10      716.31      847.67    110.97 o 
   2   6  10     9178.34     9242.82    358.65 o 
   3   6  10     6289.48     6198.45    290.52 o 
   4   6  10      901.52      890.70    130.98 o 
   5   6  10     5936.81     5986.56    604.86 o 
   6   6  10     4071.02     4447.42    313.48 o 
  -6   7  10      215.29        0.00    121.75 o 
  -5   7  10     1309.33     1222.21    164.30 o 
  -4   7  10     9318.38     9415.85    755.23 o 
  -3   7  10     4712.53     4583.64    349.08 o 
  -2   7  10     3653.65     3920.92    297.79 o 
  -1   7  10      991.82      762.34    117.71 o 
   0   7  10      489.47      587.05     92.12 o 
   1   7  10     1552.13     1650.77    144.44 o 
   2   7  10     3769.67     4107.51    244.99 o 
   3   7  10     3923.28     3997.08    245.00 o 
   4   7  10     9503.01    10453.29    605.95 o 
   5   7  10     1319.34     1375.91    179.42 o 
   6   7  10      306.00      353.81    113.69 o 
   7   7  10      193.30      171.13    173.25 o 
  -7   8  10       95.12      129.35    134.55 o 
  -6   8  10      717.24      853.49    398.65 o 
  -5   8  10     3583.70     3559.17    422.77 o 
  -4   8  10      635.89      591.09    197.88 o 
  -3   8  10     7960.24     8251.23    648.07 o 
  -2   8  10      686.75      984.09    186.52 o 
  -1   8  10      865.31     1178.05    170.38 o 
   0   8  10      488.21      612.58    134.54 o 
   1   8  10      325.02      347.87    101.67 o 
   2   8  10      469.90      408.65    114.13 o 
   3   8  10     8609.25     9120.14    397.09 o 
   4   8  10      547.60      487.12    144.71 o 
   5   8  10     2899.44     3242.88    363.12 o 
   6   8  10      763.04      901.59    189.91 o 
   7   8  10      129.18       55.20    148.64 o 
   8   8  10      797.12      680.38    199.60 o 
  -8   9  10      104.64        0.00    337.40 o 
  -7   9  10      708.66      769.59    407.30 o 
  -6   9  10      974.78      668.40    416.69 o 
  -5   9  10     1411.80     2437.67    558.41 o 
  -4   9  10     4698.68     5963.94    547.33 o 
  -3   9  10     1367.60     1510.12    237.02 o 
  -2   9  10      192.33      177.87    122.82 o 
  -1   9  10     2400.60     2511.31    297.50 o 
   0   9  10       21.34        0.00    161.64 o 
   1   9  10     2768.46     2520.91    191.41 o 
   2   9  10      226.33      116.90    113.73 o 
   3   9  10     1218.03     1141.40    175.60 o 
   4   9  10     4466.44     4247.57    327.01 o 
   5   9  10     1995.54     2073.37    208.28 o 
   6   9  10      964.06      910.37    261.72 o 
   7   9  10      471.82      545.09    189.84 o 
   8   9  10      106.02      134.09    162.19 o 
  -7  10  10      763.42      684.94    403.12 o 
  -6  10  10     1377.82     1828.59    561.99 o 
  -5  10  10       21.08      188.82    396.72 o 
  -4  10  10       36.71      581.36    396.27 o 
  -3  10  10      200.43      615.64    400.74 o 
  -2  10  10     3890.64     3939.95    442.32 o 
  -1  10  10     3086.54     3119.31    394.55 o 
   0  10  10      548.90      301.40    227.42 o 
   1  10  10     2802.16     2719.40    373.62 o 
   2  10  10     4347.42     4077.44    287.08 o 
   3  10  10      187.18      323.85    159.83 o 
   4  10  10       12.21       92.88    135.68 o 
   5  10  10       11.78       10.73    150.03 o 
   6  10  10     1229.40     1248.65    228.68 o 
   7  10  10      839.14      744.47    212.49 o 
  -6  11  10      290.15      157.52    385.09 o 
  -5  11  10      433.15      500.74    466.02 o 
  -4  11  10      471.41      559.01    435.61 o 
  -2  11  10      490.23      341.75    250.17 o 
  -1  11  10      185.12      229.01    501.11 o 
   0  11  10     3924.87     3949.09    605.58 o 
   1  11  10      113.53       45.07    212.53 o 
   2  11  10      461.52      385.94    126.68 o 
   3  11  10      459.89      650.42    157.26 o 
   4  11  10      556.68      361.23    155.12 o 
   5  11  10      364.84      476.40    208.21 o 
   6  11  10      300.30      471.57    197.04 o 
  -3  12  10      246.23      149.77    391.35 o 
  -2  12  10      234.96      363.04    354.09 o 
  -1  12  10     1044.90     1578.68    362.02 o 
   0  12  10        7.74       92.46    234.50 o 
   1  12  10     1258.98     1224.50    327.18 o 
   2  12  10      185.77        0.00    202.43 o 
   3  12  10      192.94      299.13    137.27 o 
   4  12  10      347.53      301.15    178.60 o 
   0   1  11       68.79        0.00     85.85 o 
   1   1  11     6774.09     6914.09    465.55 o 
  -1   2  11     5635.68     5372.33    281.02 o 
   0   2  11      269.81      199.41    111.70 o 
   1   2  11     5141.54     4915.48    446.92 o 
   2   2  11     5905.20     5676.70    293.16 o 
  -2   3  11     5663.52     5775.25    343.70 o 
  -1   3  11     7784.19     7328.64    341.72 o 
   0   3  11    14999.82    14203.02    555.00 o 
   1   3  11     7381.63     7465.10    345.71 o 
   2   3  11     6187.60     6098.23    288.36 o 
   3   3  11     8668.90     8765.92    366.16 o 
  -3   4  11     7885.81     7732.42    370.59 o 
  -2   4  11    18215.57    17860.74    700.89 o 
  -1   4  11      471.77      380.28     95.58 o 
   0   4  11       48.46       16.41     82.73 o 
   1   4  11     1208.43     1308.49    138.51 o 
   2   4  11    17891.29    17900.90    578.50 o 
   3   4  11     6873.81     6718.81    289.73 o 
   4   4  11      167.51      234.17    101.44 o 
  -4   5  11     6971.18     7638.03    417.15 o 
  -3   5  11     1498.42     1535.30    157.46 o 
  -2   5  11     2703.67     2666.48    188.42 o 
  -1   5  11     4530.89     4544.97    243.05 o 
   0   5  11     3865.78     3325.75    210.44 o 
   1   5  11     4373.82     4113.68    225.80 o 
   2   5  11     2763.04     2890.44    189.31 o 
   3   5  11     1741.43     1707.29    167.39 o 
   4   5  11     6540.60     7091.95    342.84 o 
   5   5  11      384.49      146.54    131.85 o 
  -5   6  11      353.73      452.88    138.41 o 
  -4   6  11     4818.13     4869.48    313.41 o 
  -3   6  11     1493.52     1728.77    180.71 o 
  -2   6  11     3551.29     3950.33    228.15 o 
  -1   6  11      255.98      221.10     99.02 o 
   0   6  11     1798.22     2024.40    163.26 o 
   1   6  11      810.87      896.44    126.35 o 
   2   6  11     3771.13     3630.69    236.41 o 
   3   6  11     1262.80     1605.20    168.46 o 
   4   6  11     3992.55     4022.71    272.86 o 
   5   6  11      199.97      247.41    192.91 o 
   6   6  11      289.76      231.02    134.67 o 
  -6   7  11      967.97     1059.07    345.30 o 
  -5   7  11     1018.96     1111.27    176.39 o 
  -4   7  11      230.83      301.41    213.28 o 
  -3   7  11      492.90      645.09    198.90 o 
  -2   7  11     5097.70     5427.47    411.25 o 
  -1   7  11     1172.07     1152.67    128.92 o 
   0   7  11      639.37      330.65    100.58 o 
   1   7  11     1873.57     1586.74    163.53 o 
   2   7  11     5978.93     6358.52    321.09 o 
   3   7  11      239.24      240.12    126.00 o 
   4   7  11      163.29        3.36    118.73 o 
   5   7  11      574.07      453.20    157.72 o 
   6   7  11      498.30      502.55    163.80 o 
   7   7  11       92.17      149.01    167.58 o 
  -7   8  11      257.00      141.18    218.03 o 
  -6   8  11     1985.90     1970.02    494.63 o 
  -5   8  11     3662.81     3450.93    597.01 o 
  -4   8  11      926.31     1355.02    316.78 o 
  -3   8  11     3322.99     3952.27   1227.56 o 
  -2   8  11     2591.15     1511.26    315.04 o 
  -1   8  11       62.55        0.00    132.29 o 
   0   8  11       34.59        0.00    161.49 o 
   1   8  11       72.77        3.29    105.45 o 
   2   8  11     3069.70     2457.37    240.96 o 
   3   8  11     3670.99     3724.86    297.08 o 
   4   8  11      831.62     1076.16    228.29 o 
   5   8  11     3038.25     2609.31    270.40 o 
   6   8  11     1616.35     1643.43    210.58 o 
   7   8  11      454.52      372.85    200.31 o 
   8   8  11       64.03        0.00    267.73 o 
  -8   9  11      545.67      260.21    400.89 o 
  -7   9  11     1054.12      798.05    423.24 o 
  -6   9  11      288.23      390.90    405.66 o 
  -5   9  11     1370.26     1783.88    504.91 o 
  -4   9  11      765.24     1140.67    465.42 o 
  -3   9  11     2078.36     1754.44    360.25 o 
  -2   9  11      702.10      684.91    236.46 o 
  -1   9  11     2877.54     2183.03    362.10 o 
   0   9  11     1359.97     1482.75    461.17 o 
   1   9  11     3663.16     3524.27    255.89 o 
   2   9  11      847.68      818.71    149.80 o 
   3   9  11     2157.13     2746.45    261.84 o 
   4   9  11      491.92      238.36    175.93 o 
   5   9  11     1432.49     1541.16    200.17 o 
   6   9  11      175.28        0.00    169.71 o 
   7   9  11      749.43     1154.18    692.32 o 
   8   9  11      481.61      608.78    262.89 o 
  -7  10  11     1270.85      721.90    439.04 o 
  -6  10  11       55.67        0.00    380.17 o 
  -5  10  11      783.92      365.27    455.73 o 
  -4  10  11     2236.60     2543.04    613.70 o 
  -3  10  11      676.50      183.75    359.46 o 
  -2  10  11      262.12        0.00    310.28 o 
  -1  10  11     1805.69     2358.54    551.56 o 
   0  10  11       80.42        0.00    306.85 o 
   1  10  11     1710.64     2180.93    351.13 o 
   2  10  11      297.34      247.18    130.80 o 
   3  10  11      695.40      742.88    171.58 o 
   4  10  11     2345.02     2447.27    272.61 o 
   5  10  11      915.00      753.33    202.52 o 
   6  10  11       47.18        0.00    185.59 o 
   7  10  11     1298.33     1250.63    240.51 o 
  -5  11  11      612.74      269.00    463.48 o 
  -4  11  11      206.72      493.88    502.53 o 
  -2  11  11      542.84      958.86    463.63 o 
  -1  11  11      467.94        0.00    318.18 o 
   0  11  11      469.69      566.14    263.25 o 
   1  11  11      396.27      769.38    540.01 o 
   2  11  11      542.45      748.64    452.16 o 
   3  11  11     1329.45     1262.28    431.85 o 
   4  11  11      331.95      331.64    154.66 o 
   5  11  11      649.70      700.62    212.11 o 
  -1  12  11       26.34      199.39    374.29 o 
   0  12  11      286.69      402.83    261.83 o 
   1  12  11       30.10        0.00    224.60 o 
   2  12  11      298.84        0.00    258.65 o 
   0   0  12    96721.38    91073.98   5827.95 o 
   0   1  12       33.73       24.64    105.32 o 
   1   1  12     9449.46     8350.89    381.50 o 
  -1   2  12    17648.88    17737.76    758.42 o 
   0   2  12      158.12      174.75    205.73 o 
   1   2  12    17611.85    17204.62    653.00 o 
   2   2  12     3957.83     4133.59    255.51 o 
  -2   3  12      549.55      306.52    115.64 o 
  -1   3  12      513.00      499.66    128.61 o 
   0   3  12      274.57      159.37    146.62 o 
   1   3  12      987.95      748.96    138.09 o 
   2   3  12      109.40       25.84    100.88 o 
   3   3  12     8469.41     8456.74    371.40 o 
  -3   4  12      589.33      654.52    144.14 o 
  -2   4  12     9408.23     8613.50    450.45 o 
  -1   4  12      272.42      257.64    113.57 o 
   0   4  12     6916.67     6894.33    324.76 o 
   1   4  12      281.12      241.79    117.61 o 
   2   4  12     9586.93    10075.76    408.39 o 
   3   4  12      670.27      618.10    147.53 o 
   4   4  12     4070.01     3612.37    282.03 o 
  -4   5  12      382.51      549.55    147.29 o 
  -3   5  12     6544.45     6689.69    395.03 o 
  -2   5  12     1646.42     1579.13    329.62 o 
  -1   5  12     1476.36     1736.88    179.45 o 
   0   5  12       93.28      172.54    115.87 o 
   1   5  12      948.72      847.88    150.48 o 
   2   5  12     1872.66     1790.27    181.14 o 
   3   5  12     6529.95     7062.70    420.04 o 
   4   5  12      336.64      203.34    139.40 o 
   5   5  12    12222.49    13544.95    763.12 o 
  -5   6  12     1876.45     1947.44    255.32 o 
  -4   6  12     1103.41     1342.09    192.51 o 
  -3   6  12     1952.89     2260.00    215.73 o 
  -2   6  12     1773.76     1658.53    190.18 o 
  -1   6  12    14986.63    14752.33    677.85 o 
   0   6  12      884.36      813.42    150.09 o 
   1   6  12    15274.27    15419.92    594.79 o 
   2   6  12     1842.74     1972.67    225.62 o 
   3   6  12     2021.00     1912.75    225.54 o 
   4   6  12     1130.63     1297.31    206.76 o 
   5   6  12     2159.65     2647.44    406.25 o 
   6   6  12      379.09       67.98    163.99 o 
  -6   7  12     2596.08     2701.65    280.41 o 
  -5   7  12     1595.92     1347.80    248.13 o 
  -4   7  12      841.86      912.06    399.25 o 
  -3   7  12     1605.39     1646.58    524.73 o 
  -2   7  12     1454.79     1741.39    266.54 o 
  -1   7  12     8941.92     9660.40    451.94 o 
   0   7  12       12.21       20.15    109.49 o 
   1   7  12     8777.46     9003.56    553.20 o 
   2   7  12     1104.36      995.70    206.26 o 
   3   7  12     1115.04     1032.66    195.00 o 
   4   7  12      820.27      750.70    213.09 o 
   5   7  12     1493.84     1492.27    250.52 o 
   6   7  12     2830.37     3195.62    332.33 o 
   7   7  12     5458.14     5119.61    516.83 o 
  -7   8  12      530.57      736.73    182.17 o 
  -6   8  12      314.57      132.79    329.65 o 
  -5   8  12     1068.92     1493.72    474.06 o 
  -4   8  12      319.82      536.51    375.26 o 
  -3   8  12     1008.33     1512.24    338.67 o 
  -2   8  12      436.44      349.73    260.11 o 
  -1   8  12      984.57      593.84    258.67 o 
   0   8  12    15963.26    14961.32    788.31 o 
   1   8  12     1107.80     1135.33    459.23 o 
   2   8  12      477.93      616.85    187.59 o 
   3   8  12      905.45      791.63    205.68 o 
   4   8  12      703.73      724.56    216.15 o 
   5   8  12      988.26      713.87    226.09 o 
   6   8  12      379.82      415.13    156.88 o 
   7   8  12      502.21      534.22    218.08 o 
   8   8  12     2434.06     2761.32    410.28 o 
  -7   9  12      679.77      614.60    391.95 o 
  -6   9  12     1867.59     2660.18    584.49 o 
  -5   9  12       11.12        0.00    309.39 o 
  -4   9  12      332.02        0.00    343.66 o 
  -3   9  12      676.40     1132.98    757.81 o 
  -2   9  12     1461.44     1698.00    351.95 o 
  -1   9  12      559.95      727.11    392.39 o 
   0   9  12       34.44        0.00    235.17 o 
   1   9  12      444.18      298.59    128.38 o 
   2   9  12     1455.72     1059.75    202.53 o 
   3   9  12      519.72      496.03    186.21 o 
   4   9  12      311.00      647.86    295.90 o 
   5   9  12       10.09        0.00    182.34 o 
   6   9  12     2071.37     1418.66    275.53 o 
   7   9  12      675.13     1111.37    363.04 o 
  -6  10  12       22.22        0.00    406.40 o 
  -5  10  12       57.42        0.00    393.88 o 
  -4  10  12      352.83      335.32    401.78 o 
  -3  10  12       73.76      489.56    442.92 o 
  -2  10  12      314.01      447.98    401.63 o 
  -1  10  12     1211.61     1494.47    509.98 o 
   0  10  12      397.48      286.29    329.36 o 
   1  10  12     1267.35     1952.58    514.15 o 
   2  10  12      292.14      146.73    136.86 o 
   3  10  12      255.76      259.26    176.45 o 
   4  10  12      359.79      366.78    206.43 o 
   5  10  12      129.20      144.62    159.70 o 
   6  10  12       15.17      134.44    225.68 o 
  -4  11  12      138.77       41.43    453.94 o 
  -2  11  12      280.74      340.98    431.44 o 
  -1  11  12        3.27      553.50    397.31 o 
   0  11  12       17.50      300.29    398.06 o 
   1  11  12       46.06      188.82    329.65 o 
   2  11  12      239.83      576.00    389.12 o 
   3  11  12      436.86      548.73    232.41 o 
   4  11  12      119.99      142.64    165.27 o 
   0   1  13      496.09      506.13    133.42 o 
   1   1  13     3967.81     3813.49    258.19 o 
  -1   2  13     4383.87     4338.55    273.51 o 
   0   2  13      347.72      574.04    138.25 o 
   1   2  13     4139.75     3998.50    260.99 o 
   2   2  13      643.80      562.47    139.42 o 
  -2   3  13     1355.01     1558.38    183.00 o 
  -1   3  13     7629.44     7170.14    362.98 o 
   0   3  13    10755.73     9928.73    446.42 o 
   1   3  13     8431.52     8559.36    459.40 o 
   2   3  13     1496.01     1674.94    190.56 o 
   3   3  13     2801.63     2806.51    226.98 o 
  -3   4  13     3306.25     2713.39    299.80 o 
  -2   4  13     6739.80     6292.26    652.22 o 
  -1   4  13      177.85      361.68    142.06 o 
   0   4  13        0.78       25.30    105.56 o 
   1   4  13        8.40      149.69    117.92 o 
   2   4  13     7075.27     6760.89    362.34 o 
   3   4  13     3471.24     3197.06    275.60 o 
   4   4  13     1056.04      974.48    341.51 o 
  -4   5  13     2809.85     3189.01    279.73 o 
  -3   5  13      788.20      720.92    165.98 o 
  -2   5  13     4278.00     4591.90    318.87 o 
  -1   5  13     1306.62     1268.87    188.77 o 
   0   5  13     6874.67     7160.66    578.17 o 
   1   5  13     1553.89     1686.70    216.69 o 
   2   5  13     5089.73     4501.41    302.05 o 
   3   5  13      457.03      234.34    153.17 o 
   4   5  13     3584.96     3852.01    315.07 o 
   5   5  13       77.19      284.19    167.01 o 
  -5   6  13      818.17      700.56    199.22 o 
  -4   6  13     4987.38     5141.56    364.27 o 
  -3   6  13      246.12      447.71    147.25 o 
  -2   6  13     1111.29     1251.72    252.21 o 
  -1   6  13      151.92       71.86    140.57 o 
   0   6  13     2634.76     2512.22    303.87 o 
   1   6  13        7.71        0.00    204.51 o 
   2   6  13      900.56      683.38    231.29 o 
   3   6  13      318.80      246.49    168.63 o 
   4   6  13     4609.36     5158.06    423.76 o 
   5   6  13     1082.59     1363.69    246.37 o 
   6   6  13     2334.30     2215.61    434.64 o 
  -6   7  13      439.51      423.16    359.53 o 
  -5   7  13       72.66      204.19    154.16 o 
  -4   7  13      537.20      457.66    161.80 o 
  -3   7  13      979.20      977.37    166.51 o 
  -2   7  13     2449.83     2827.81    243.19 o 
  -1   7  13     2740.97     2573.63    236.02 o 
   0   7  13       11.85        0.00    129.28 o 
   1   7  13     2556.92     2762.96    289.28 o 
   2   7  13     2377.42     2575.91    581.66 o 
   3   7  13     1640.55     1510.44    242.98 o 
   4   7  13      539.00      564.83    210.89 o 
   5   7  13      264.38      329.13    191.72 o 
   6   7  13      614.02      995.75    228.57 o 
   7   7  13      338.32      225.15    177.14 o 
  -7   8  13      262.01      225.67    155.88 o 
  -6   8  13     1546.34     1694.17    514.15 o 
  -5   8  13      857.39     1140.97    440.08 o 
  -4   8  13      283.88      950.81    439.79 o 
  -3   8  13     1740.67     1688.40    828.38 o 
  -2   8  13     1256.43     1103.45    318.48 o 
  -1   8  13       74.35      248.45    239.19 o 
   0   8  13      153.70       94.85    121.28 o 
   1   8  13       85.27       69.76    197.09 o 
   2   8  13      909.42      702.68    202.28 o 
   3   8  13     1381.47      884.92    223.19 o 
   4   8  13      283.58      179.85    187.56 o 
   5   8  13     1124.23      822.86    231.45 o 
   6   8  13     1422.25     1136.12    260.17 o 
   7   8  13      379.76      153.21    416.31 o 
  -6   9  13       90.99        0.00    347.54 o 
  -5   9  13      592.50      228.91    394.78 o 
  -4   9  13      164.93        0.00    341.87 o 
  -3   9  13     1237.08     1312.15    360.44 o 
  -2   9  13      281.04      186.35    333.98 o 
  -1   9  13      376.41      364.97    388.07 o 
   0   9  13     3732.04     4833.77    698.95 o 
   1   9  13      235.50      258.87    143.52 o 
   2   9  13      273.23      194.33    160.75 o 
   3   9  13     1329.60     1718.55    262.18 o 
   4   9  13      178.55        0.00    171.12 o 
   5   9  13      468.63      364.21    206.93 o 
   6   9  13      122.70       93.74    156.02 o 
  -4  10  13     1443.45     1559.15    581.96 o 
  -3  10  13      268.44        5.66    401.78 o 
  -2  10  13      126.08      129.80    402.38 o 
  -1  10  13     1468.77     1923.52    555.88 o 
   0  10  13       26.84        0.00    298.36 o 
   1  10  13     1426.80     2552.28    549.62 o 
   2  10  13       83.55       63.89    141.89 o 
   3  10  13      162.26      123.35    171.90 o 
   4  10  13     1262.49      981.78    240.41 o 
  -1  11  13      723.93      917.72    442.02 o 
   0  11  13       43.14        0.00    334.42 o 
   1  11  13      753.21      825.18    431.44 o 
   0   1  14      124.91       82.16    121.40 o 
   1   1  14      586.20      530.93    144.74 o 
  -1   2  14     1928.46     2044.70    209.25 o 
   0   2  14     3270.27     3175.36    248.73 o 
   1   2  14     2003.89     2453.57    335.46 o 
   2   2  14    14346.36    13308.24    563.83 o 
  -2   3  14     2366.20     2337.30    221.02 o 
  -1   3  14     1741.94     1948.63    205.44 o 
   0   3  14     7785.25     7735.41    395.33 o 
   1   3  14     1821.14     1959.42    204.79 o 
   2   3  14     2248.72     2572.14    230.30 o 
   3   3  14     3738.49     3445.44    293.76 o 
  -3   4  14     2871.09     3251.76    286.09 o 
  -2   4  14     1737.22     1524.08    216.78 o 
  -1   4  14    10997.73    11434.16    573.86 o 
   0   4  14     2065.28     1957.78    236.37 o 
   1   4  14    10915.04    10640.01    485.77 o 
   2   4  14     1826.63     1753.03    201.73 o 
   3   4  14     4051.50     4273.64    495.51 o 
   4   4  14        2.20       68.16    132.91 o 
  -4   5  14        1.30        0.00    213.60 o 
  -3   5  14     4435.67     4807.29    347.77 o 
  -2   5  14     1717.15     1973.11    327.00 o 
  -1   5  14     1159.69     1225.08    239.20 o 
   0   5  14     2383.90     2111.31    247.42 o 
   1   5  14     1632.67     2203.58    255.06 o 
   2   5  14     1576.03     1174.62    285.99 o 
   3   5  14     3952.21     4055.68    382.69 o 
   4   5  14      133.83      132.12    171.12 o 
   5   5  14     4031.84     4047.00    377.03 o 
  -5   6  14      494.56      421.51    198.69 o 
  -4   6  14      315.82      362.90    260.88 o 
  -3   6  14     3321.92     3292.26    324.84 o 
  -2   6  14     3127.48     2939.36    273.12 o 
  -1   6  14      381.91      317.57    199.94 o 
   0   6  14       29.80        0.00    132.66 o 
   1   6  14      447.67      188.59    165.66 o 
   2   6  14     3425.12     3679.45    396.79 o 
   3   6  14     3376.88     3548.92    351.07 o 
   4   6  14      384.90      269.86    243.44 o 
   5   6  14      423.42      222.07    188.82 o 
   6   6  14      451.50      411.82    213.63 o 
  -6   7  14      222.91      143.38    181.07 o 
  -5   7  14      771.83     1004.15    265.27 o 
  -4   7  14     3774.92     4028.45    350.54 o 
  -3   7  14      497.90      779.79    178.74 o 
  -2   7  14       32.70        0.00    126.62 o 
  -1   7  14      639.35      653.95    161.26 o 
   0   7  14      142.58        0.00    135.89 o 
   1   7  14      443.06      228.86    171.40 o 
   2   7  14       55.28        0.00    150.60 o 
   3   7  14      637.77      395.34    203.12 o 
   4   7  14     3464.40     3257.76    350.44 o 
   5   7  14      618.15      594.09    227.99 o 
   6   7  14      156.14        0.00    177.46 o 
   7   7  14      513.21      443.15    158.10 o 
  -6   8  14      140.45      250.67    382.86 o 
  -5   8  14      947.74     1515.03    525.18 o 
  -4   8  14      108.14        0.00    354.24 o 
  -3   8  14     3239.31     3866.32    497.55 o 
  -2   8  14      158.86        0.00    208.64 o 
  -1   8  14      715.99      609.45    253.14 o 
   0   8  14      172.51        0.00    147.22 o 
   1   8  14     1111.65      956.71    442.17 o 
   2   8  14      243.72       16.64    169.90 o 
   3   8  14     3055.57     2211.34    298.08 o 
   4   8  14      124.22        0.00    171.85 o 
   5   8  14      991.91      642.79    227.68 o 
   6   8  14      156.60        0.00    181.84 o 
  -5   9  14     1477.56     1592.53    540.08 o 
  -4   9  14     1273.98     2079.41    597.16 o 
  -3   9  14     1272.03     2150.37    499.55 o 
  -2   9  14      230.05      313.58    329.50 o 
  -1   9  14      352.23      224.44    370.93 o 
   0   9  14      208.27      517.58    355.14 o 
   1   9  14      225.37      161.09    148.99 o 
   2   9  14      237.67      246.28    241.65 o 
   3   9  14     1228.47     1187.11    240.13 o 
   4   9  14     1366.51     1176.50    252.56 o 
   5   9  14     1235.49      909.44    251.23 o 
  -2  10  14     2322.49     2392.07    645.45 o 
  -1  10  14      750.59        0.00    348.13 o 
   0  10  14       61.37        0.00    388.97 o 
   1  10  14      766.26     1018.62    407.89 o 
   2  10  14     2447.36     1922.63    529.65 o 
   0   1  15     4593.03     4658.93    307.13 o 
   1   1  15     6475.66     6422.60    364.77 o 
  -1   2  15      590.57      658.33    254.36 o 
   0   2  15     4923.10     4786.55    314.58 o 
   1   2  15      954.56     1207.60    185.51 o 
   2   2  15      569.75      394.27    147.67 o 
  -2   3  15      452.36      520.01    232.21 o 
  -1   3  15     2662.35     2961.07    257.77 o 
   0   3  15     2217.56     1897.76    219.68 o 
   1   3  15     2104.25     2576.74    241.04 o 
   2   3  15      991.67      900.05    262.43 o 
   3   3  15       15.67       89.03    151.09 o 
  -3   4  15       93.92      139.96    156.61 o 
  -2   4  15     1549.12     1747.50    246.50 o 
  -1   4  15     1312.47     1161.22    220.98 o 
   0   4  15      139.00      143.02    158.06 o 
   1   4  15     1078.18     1075.78    205.52 o 
   2   4  15     1043.44     1189.00    222.64 o 
   3   4  15        0.25        0.00    164.24 o 
   4   4  15      180.63      322.88    185.31 o 
  -4   5  15      134.55      361.20    200.14 o 
  -3   5  15      728.20      752.49    188.35 o 
  -2   5  15     2270.93     2351.34    266.10 o 
  -1   5  15     2283.17     2283.49    382.33 o 
   0   5  15     1662.27     2067.14    365.52 o 
   1   5  15     2637.92     3286.18    310.73 o 
   2   5  15     1862.64     1502.92    261.00 o 
   3   5  15      437.63      269.21    194.61 o 
   4   5  15      162.00       99.33    176.37 o 
   5   5  15      292.95        0.00    187.39 o 
  -5   6  15     2457.33     2455.66    378.24 o 
  -4   6  15     1173.57     1548.44    267.26 o 
  -3   6  15      821.95      881.29    226.34 o 
  -2   6  15       84.99      161.65    262.70 o 
  -1   6  15      957.12      949.94    288.99 o 
   0   6  15     6610.43     6409.91    502.46 o 
   1   6  15      703.23      551.10    207.77 o 
   2   6  15       76.96      358.10    244.41 o 
   3   6  15      724.62      356.41    209.97 o 
   4   6  15     1136.10      981.99    238.95 o 
   5   6  15     2237.22     2353.84    319.23 o 
   6   6  15       11.11       47.45    186.84 o 
  -6   7  15     1085.17     1238.40    412.81 o 
  -5   7  15      312.63      421.79    321.83 o 
  -4   7  15      694.17      417.48    184.04 o 
  -3   7  15       13.49        0.00    235.50 o 
  -2   7  15     2737.95     3026.26    353.18 o 
  -1   7  15     2189.55     2473.93    443.01 o 
   0   7  15      848.91      816.97    331.38 o 
   1   7  15     2201.41     2160.66    357.15 o 
   2   7  15     2851.96     3349.20    350.38 o 
   3   7  15       70.73        0.00    208.27 o 
   4   7  15      697.01      870.85    234.06 o 
   5   7  15      374.84      243.16    211.36 o 
   6   7  15     1016.25      842.31    246.98 o 
  -5   8  15       84.67        0.00    321.90 o 
  -4   8  15     1317.64     1827.70    541.72 o 
  -3   8  15      140.32      287.49    273.24 o 
  -2   8  15      464.49      672.99    295.60 o 
  -1   8  15      854.12      805.80    173.84 o 
   0   8  15       40.69        0.00    147.85 o 
   1   8  15      938.61      757.23    208.83 o 
   2   8  15      511.01      341.17    197.01 o 
   3   8  15      204.00        0.00    213.41 o 
   4   8  15     1265.11     1580.15    297.24 o 
   5   8  15      144.66      189.19    217.32 o 
  -3   9  15      643.02      918.71    342.34 o 
  -2   9  15      195.79        0.00    272.36 o 
  -1   9  15      173.48      226.23    393.29 o 
   0   9  15     1349.85      809.08    417.73 o 
   1   9  15      213.43      393.41    164.24 o 
   2   9  15      127.53      302.50    185.57 o 
   3   9  15      814.83      646.24    222.60 o 
   0   0  16    13535.76    14968.07   1281.21 o 
   0   1  16      362.36      455.62    165.08 o 
   1   1  16     5355.89     5780.61    355.82 o 
  -1   2  16     1338.93     1649.74    221.88 o 
   0   2  16      274.70      416.86    190.30 o 
   1   2  16     1690.79     1686.50    302.42 o 
   2   2  16     1564.65     1767.59    228.85 o 
  -2   3  16     2117.81     3084.83    471.14 o 
  -1   3  16     1695.37     2132.53    237.54 o 
   0   3  16     1716.48     1687.65    218.64 o 
   1   3  16     1095.48     1200.25    198.44 o 
   2   3  16     2405.10     2468.08    252.04 o 
   3   3  16     3017.36     3632.03    328.28 o 
  -3   4  16       57.53      123.23    230.58 o 
  -2   4  16      343.93      188.79    166.68 o 
  -1   4  16      421.52      360.44    184.94 o 
   0   4  16     1532.41     1228.81    270.21 o 
   1   4  16      446.69      300.97    176.41 o 
   2   4  16      349.82      682.91    201.36 o 
   3   4  16       48.81        0.00    171.08 o 
   4   4  16     7481.76     7564.56    560.65 o 
  -4   5  16      827.53      823.76    239.73 o 
  -3   5  16     2354.01     2206.41    272.92 o 
  -2   5  16     2497.68     3090.65    304.28 o 
  -1   5  16      536.52      334.48    177.29 o 
   0   5  16       75.98        2.87    157.90 o 
   1   5  16      858.84      617.47    194.63 o 
   2   5  16     2074.37     1601.63    292.24 o 
   3   5  16     2584.18     2213.37    314.11 o 
   4   5  16      759.86      463.46    222.42 o 
   5   5  16      236.54      404.27    207.89 o 
  -5   6  16     1575.89     2083.35    316.29 o 
  -4   6  16      313.10      315.07    216.44 o 
  -3   6  16     1048.87      840.94    207.25 o 
  -2   6  16      714.38      560.66    191.26 o 
  -1   6  16      966.52     1128.61    272.02 o 
   0   6  16     1393.86     1705.86    420.41 o 
   1   6  16      764.60      679.53    235.76 o 
   2   6  16      695.68      467.18    223.22 o 
   3   6  16     1156.69      771.35    295.45 o 
   4   6  16      390.92      166.08    203.94 o 
   5   6  16     1540.66     1493.08    289.91 o 
   6   6  16       88.22       65.86    210.85 o 
  -5   7  16      114.68       76.51    192.64 o 
  -4   7  16      434.75      606.06    211.53 o 
  -3   7  16      379.46      156.70    192.62 o 
  -2   7  16      695.51      659.56    201.22 o 
  -1   7  16     1256.67     1065.57    299.63 o 
   0   7  16       28.67        0.00    143.93 o 
   1   7  16     1129.09      904.47    327.49 o 
   2   7  16      858.70      435.10    434.20 o 
   3   7  16      248.28      473.12    234.54 o 
   4   7  16      464.95      281.45    220.67 o 
   5   7  16      256.75       43.37    209.34 o 
  -3   8  16      255.71      605.65    332.76 o 
  -2   8  16      275.96      165.31    157.49 o 
  -1   8  16      216.51      388.24    169.04 o 
   0   8  16     2067.03     1868.50    297.09 o 
   1   8  16      207.72      163.09    183.45 o 
   2   8  16      233.65        0.00    185.36 o 
   3   8  16      300.58      182.51    211.19 o 
   0   1  17      128.84      140.20    150.35 o 
   1   1  17      105.37      135.32    153.72 o 
  -1   2  17     1865.68     2240.85    255.00 o 
   0   2  17     2677.92     2612.94    302.98 o 
   1   2  17     2416.14     2593.34    387.10 o 
   2   2  17        2.14       79.21    163.33 o 
  -2   3  17     1044.48     1212.93    238.82 o 
  -1   3  17      888.01      436.71    263.01 o 
   0   3  17       84.50      101.89    260.50 o 
   1   3  17      616.70      693.08    187.25 o 
   2   3  17     1243.07     1160.38    220.48 o 
   3   3  17     1968.59     1679.70    264.05 o 
  -3   4  17      573.70      428.01    246.38 o 
  -2   4  17     2076.09     2341.95    294.77 o 
  -1   4  17     1223.16      783.94    319.59 o 
   0   4  17      190.99       61.45    160.73 o 
   1   4  17     1260.22     1090.39    237.28 o 
   2   4  17     2304.79     2936.82    752.08 o 
   3   4  17      662.96      648.63    300.29 o 
   4   4  17      840.74     1270.00    312.44 o 
  -4   5  17     1530.52     1090.85    287.48 o 
  -3   5  17     1661.78     1676.83    397.71 o 
  -2   5  17      131.71      136.63    175.62 o 
  -1   5  17      800.70      419.60    269.79 o 
   0   5  17      132.37      118.86    183.29 o 
   1   5  17     1033.69      709.37    219.04 o 
   2   5  17       24.45        0.00    187.84 o 
   3   5  17     1758.10     1871.98    316.55 o 
   4   5  17     1533.89     1742.44    315.66 o 
   5   5  17      144.20      114.71    208.58 o 
  -4   6  17       84.26        0.00    190.97 o 
  -3   6  17      736.11      565.49    234.31 o 
  -2   6  17       35.54      330.67    185.43 o 
  -1   6  17      354.79      231.36    183.31 o 
   0   6  17      468.97      389.71    186.56 o 
   1   6  17      400.62      240.19    212.09 o 
   2   6  17       33.24      204.51    218.69 o 
   3   6  17      855.47     1125.10    268.60 o 
   4   6  17      172.93      233.11    223.01 o 
  -2   7  17       90.79        0.00    170.71 o 
  -1   7  17      359.04      340.76    185.74 o 
   0   7  17       57.83       83.31    245.75 o 
   1   7  17      208.77      289.64    199.68 o 
   2   7  17      184.92      219.30    216.39 o 
   0   1  18     1218.39     1272.24    226.55 o 
   1   1  18     3087.34     3349.99    310.67 o 
  -1   2  18      960.16      780.27    204.35 o 
   0   2  18       16.58       69.33    160.69 o 
   1   2  18      978.92     1146.19    220.67 o 
   2   2  18     1510.97     1669.22    240.05 o 
  -2   3  18      129.59        0.00    176.58 o 
  -1   3  18      522.99      609.12    288.57 o 
   0   3  18     2809.67     2636.05    278.22 o 
   1   3  18      544.32      442.70    192.14 o 
   2   3  18      102.55      204.35    188.96 o 
   3   3  18        9.74        0.00    182.06 o 
  -3   4  18      341.35      315.50    195.79 o 
  -2   4  18       61.24      158.64    186.16 o 
  -1   4  18     1338.45     1370.15    341.07 o 
   0   4  18       41.79        0.00    188.36 o 
   1   4  18     1081.49     1649.99    268.76 o 
   2   4  18       78.01        0.00    223.14 o 
   3   4  18       77.21      262.34    228.63 o 
   4   4  18       91.19      271.33    224.65 o 
  -3   5  18      108.85      216.92    205.13 o 
  -2   5  18       36.90      136.65    187.88 o 
  -1   5  18      840.33      478.07    215.42 o 
   0   5  18     3547.77     2947.31    322.08 o 
   1   5  18      911.97      576.43    233.77 o 
   2   5  18       27.11      253.59    215.18 o 
   3   5  18       58.73        0.00    221.92 o 
  -1   6  18       84.34      125.99    186.02 o 
   0   6  18       17.34      107.73    189.58 o 
   1   6  18       96.83      291.38    233.64 o 
   0   1  19      469.24      721.40    205.83 o 
   1   1  19       15.29       28.49    173.22 o 
  -1   2  19      630.23      272.25    195.06 o 
   0   2  19     1767.25     1590.14    391.34 o 
   1   2  19      497.37      611.94    213.16 o 
   2   2  19      171.44      337.61    191.84 o 
  -2   3  19      762.82      653.94    237.70 o 
  -1   3  19      283.58       90.95    205.99 o 
   0   3  19       30.30        0.00    212.12 o 
   1   3  19      430.69      550.86    205.35 o 
   2   3  19      566.12      364.98    218.56 o 
  -1   4  19      825.51      544.34    226.19 o 
   0   4  19      538.36      515.17    219.96 o 
   1   4  19      738.59      613.55    241.31 o 
                                                 
